# Supplementary material for: Identification of Genomic Regions for Partial Resistance to Soybean Rust Under Field Conditions Using FarmCPU and Machine Learning Approaches
Source: Plants (Basel). 2026 Apr 30;15(9):1385. doi: 10.3390/plants15091385 (PMC13164846; doi:10.3390/plants15091385)
Supplement: Supplementary file 1 [file plants-15-01385-s001.zip]

Archive with 7 entries (7 files):
- Figure S1 .tiff
- Table S 6.csv
- Table S1 .xlsx
- Table S2.xlsx
- Table S3 .xlsx
- Table S4.xlsx
- Table S5.csv
