# Supplementary material for: Identification of Genomic Regions for Partial Resistance to Soybean Rust Under Field Conditions Using FarmCPU and Machine Learning Approaches
Source: Plants (Basel). 2026 Apr 30;15(9):1385. doi: 10.3390/plants15091385 (PMC13164846; doi:10.3390/plants15091385)
Supplement: Supplementary file 1 [file plants-15-01385-s001.zip › Table S 6.csv]

ID	Description	GeneRatio	BgHits	BgTotal	RichFactor	FoldEnrichment	zScore	pvalue	p.adjust	qvalue	geneID	Count	Ontology	neglog10p	BgRatio_num
GO:0004672	protein kinase activity	0.2909090909090909	16	46	1	1	NA	1	1	1	GLYMA_09G197000/GLYMA_07G156000/GLYMA_20G229500/GLYMA_09G014900/GLYMA_19G019900/GLYMA_17G018800/GLYMA_16G156100/GLYMA_14G114700/GLYMA_14G080100/GLYMA_14G060400/GLYMA_13G373000/GLYMA_13G228000/GLYMA_13G166100/GLYMA_11G147500/GLYMA_11G063100/GLYMA_08G017400	16	MF	-0	0.34782608695652173
GO:0005515	protein binding	0.2545454545454545	14	46	1	1	NA	1	1	1	GLYMA_07G156000/GLYMA_19G171100/GLYMA_20G173100/GLYMA_16G185200/GLYMA_16G156100/GLYMA_14G173900/GLYMA_14G060400/GLYMA_14G043300/GLYMA_14G017200/GLYMA_13G228000/GLYMA_12G212500/GLYMA_12G088900/GLYMA_10G110100/GLYMA_10G032000	14	MF	-0	0.30434782608695654
GO:0005524	ATP binding	0.3090909090909091	17	46	1	1	NA	1	1	1	GLYMA_09G197000/GLYMA_07G156000/GLYMA_20G229500/GLYMA_09G014900/GLYMA_19G019900/GLYMA_19G051200/GLYMA_17G018800/GLYMA_16G156100/GLYMA_14G114700/GLYMA_14G080100/GLYMA_14G060400/GLYMA_13G373000/GLYMA_13G228000/GLYMA_13G166100/GLYMA_11G147500/GLYMA_11G063100/GLYMA_08G017400	17	MF	-0	0.3695652173913043
GO:0006355	regulation of DNA-templated transcription	0.10909090909090909	6	46	1	1	NA	1	1	1	GLYMA_01G128100/GLYMA_19G108800/GLYMA_14G028900/GLYMA_12G097100/GLYMA_12G091200/GLYMA_10G138300	6	BP	-0	0.13043478260869565
GO:0006468	protein phosphorylation	0.2909090909090909	16	46	1	1	NA	1	1	1	GLYMA_09G197000/GLYMA_07G156000/GLYMA_20G229500/GLYMA_09G014900/GLYMA_19G019900/GLYMA_17G018800/GLYMA_16G156100/GLYMA_14G114700/GLYMA_14G080100/GLYMA_14G060400/GLYMA_13G373000/GLYMA_13G228000/GLYMA_13G166100/GLYMA_11G147500/GLYMA_11G063100/GLYMA_08G017400	16	BP	-0	0.34782608695652173
GO:0006952	defense response	0.12727272727272726	7	46	1	1	NA	1	1	1	GLYMA_16G111900/GLYMA_19G019900/GLYMA_17G030000/GLYMA_16G210800/GLYMA_14G199400/GLYMA_12G212500/GLYMA_02G189400	7	BP	-0	0.15217391304347827
GO:0016020	membrane	0.10909090909090909	6	46	1	1	NA	1	1	1	GLYMA_16G111900/GLYMA_09G206800/GLYMA_14G060400/GLYMA_13G310500/GLYMA_11G098000/GLYMA_02G189400	6	CC	-0	0.13043478260869565
GO:0016301	kinase activity	0.10909090909090909	6	46	1	1	NA	1	1	1	GLYMA_19G019900/GLYMA_19G051200/GLYMA_16G200600/GLYMA_14G080100/GLYMA_14G060400/GLYMA_11G147500	6	MF	-0	0.13043478260869565
GO:0016740	transferase activity	0.09090909090909091	5	46	1	1	NA	1	1	1	GLYMA_19G019900/GLYMA_16G200600/GLYMA_14G080100/GLYMA_14G060400/GLYMA_11G147500	5	MF	-0	0.10869565217391304
