# Supplementary material for: Identification of Genomic Regions for Partial Resistance to Soybean Rust Under Field Conditions Using FarmCPU and Machine Learning Approaches
Source: Plants (Basel). 2026 Apr 30;15(9):1385. doi: 10.3390/plants15091385 (PMC13164846; doi:10.3390/plants15091385)
Supplement: Supplementary file 1 [file plants-15-01385-s001.zip › Table S1 .xlsx]

## Sheet: Table Supplementary
Genotype	Sourced	Comment
12.4 × NII-1	Uganda
6N × 2N-2-4-1	Uganda
6N × Saga-P-2	Uganda
6N × Saga-P-3-2	Uganda
6N × Signal	Uganda
6N × Signal-1-2	Uganda
6N × Squire-7	Uganda
8.11 × 2N	Uganda
8.11 × 2N-3	Uganda
AGS 329	Taiwain
AGS 338	Taiwain
AX 001	Uganda
BSPS 48A- 01-1	Uganda
BSPS 48A- 03-1	Uganda
BSPS 48A- 1-6	Uganda
BSPS 48A- 19	Uganda
BSPS 48A- 27-1	Uganda
BSPS 48A- 27-10	Uganda
BSPS 48A- 27-6	Uganda
BSPS 48A- 27-7	Uganda
BSPS 48A- 30	Uganda
BSPS 48A- 38	Uganda
BSPS 48A- 3A	Uganda
BSPS 48A-01-2	Uganda
BSPS 48A-10-3	Uganda
BSPS 48A-10-6	Uganda
BSPS 48A-12A	Uganda
BSPS 48A-16	Uganda
BSPS 48A-16A	Uganda
BSPS 48A-16B	Uganda
BSPS 48A-17	Uganda
BSPS 48A-18	Uganda
BSPS 48A-18A	Uganda
BSPS 48A-19	Uganda
BSPS 48A-20	Uganda
BSPS 48A-24	Uganda
BSPS 48A-24-2A-3	Uganda
BSPS 48A-27-1-1	Uganda
BSPS 48A-27-3B	Uganda
BSPS 48A-27-4	Uganda
BSPS 48A-27-7	Uganda
BSPS 48A-27-8	Uganda
BSPS 48A-28	Uganda
BSPS 48A-28-1	Uganda
BSPS 48A-28-1-2	Uganda
BSPS 48A-29	Uganda
BSPS 48A-2B	Uganda
BSPS 48A-3A	Uganda
BSPS 48A-6-1	Uganda
BSPS 48A-6-3	Uganda
BSPS 48A-9-2	Uganda
BSPS 48A-9-4	Uganda
BSPS 48A-9-5	Uganda
BSPS 48A-9-6	Uganda
BSPS 48A-9-6-1	Uganda
BSPS 48A-9-9	Uganda
BSPS48A-13	Uganda
Bulindi 18.4B-3	Uganda
Bulindi 18.4B-4	Uganda
Carsoy 79	USA
Dassel	USA
DN 10	Uganda
DN 12	Uganda
DN 13	Uganda
DN 13-1	Uganda
DN 14	Uganda
DN 15	Uganda
DN 16	Uganda
DN 16-1	Uganda
DN 17	Uganda
DN 20	Uganda
DN 21	Uganda
DN 22	Uganda
DN 3	Uganda
DN 4	Uganda
DN 5	Uganda
DN 7	Uganda
DN 8	Uganda
DN 9	Uganda
DRS 173	USA
Duiker	Zimbabwe
Duiker × 3N-4	Uganda
Frieskby III	USA
G 1882	Taiwain
G 2043	Taiwain
G 2043A	Taiwain
G 2843	Taiwain
G 457021-26-3-1	Taiwain
G 4890-21-13-13	Taiwain
G 50B	Taiwain
G 548360	Taiwain
G 548360-1	Taiwain
G 57	Taiwain
G 62843B	Taiwain
G 7955	Taiwain	Resistent check with Rpp 3 genes.
G 84037-31-1-23	Taiwain
G 85037-2-3-54A	Taiwain
G 8527	Taiwain
G SRE-C-14A	Taiwain
G50	Taiwain
GC 00138-29	Taiwain	Resistent check
GC 840507-31-1	Taiwain
Kabanyolo 1	Uganda	Susceptible check
K-Local	Uganda
Koica	Uganda
Kuntz	Uganda
Maksoy 1N	Uganda
Maksoy 2N	Uganda
Maksoy 2N × 5N-1	Uganda
Maksoy 3N	Uganda	Resistent check
Maksoy 4N	Uganda	Resistent check
Maksoy 4N-58-1	Uganda
Maksoy 5N	Uganda	Resistent check
Maksoy 6N	Uganda	Resistent check
Maksoy 6N × Signal-1	Uganda
Nam II × GC 17.3	Uganda
Namsoy 1	Uganda	Susceptible check
Namsoy 2	Uganda	Susceptible check
Namsoy 3	Uganda	Susceptible check
Namsoy 4M	Uganda
Namsoy 4M × 14.1-24	Uganda
Namsoy 4M × 2N	Uganda
Namsoy 4M × 4N	Uganda
NG 14.1 × NII	Uganda
NGDT 1.13-4	Uganda
NGDT 1.15-4	Uganda
NGDT 10.6-2	Uganda
NGDT 13.5	Uganda
NGDT 14.11-3	Uganda
NGDT 14.17	Uganda
NGDT 15.16-3	Uganda
NGDT 18.48-1	Uganda
NGDT 18.4B-2	Uganda
NGDT 2.13-3	Uganda
NGDT 2.15-18	Uganda
NGDT 2.15-2A	Uganda
NGDT 2.15-2A-1	Uganda
NGDT 2.15-2B	Uganda
NGDT 2.15-4A	Uganda
NGDT 2.15-7	Uganda
NGDT 2.15-8	Uganda
NGDT 2.15-9A	Uganda
NGDT 2.15-9B	Uganda
NGDT 2.15C	Uganda
NGDT 3.14-1	Uganda
NGDT 3.15-10	Uganda
NGDT 3.24-2	Uganda
NGDT 3.7-1	Uganda
NGDT 3.9-7	Uganda
NGDT 4.11-2	Uganda
NGDT 4.11-4	Uganda
NGDT 4.11-7	Uganda
NGDT 4.12-1	Uganda
NGDT 4.20-1	Uganda
NGDT 6.10-3	Uganda
NGDT 7.11-2	Uganda
NGDT 7.20-2	Uganda
NGDT 8.10-9	Uganda
NGDT 8.11-9	Uganda
NGDT 9.4	Uganda
Pan 1	Pan Africa Variety
Pan 107	Pan Africa Variety
Pan 11	Pan Africa Variety
Pan 12	Pan Africa Variety
Pan 13	Pan Africa Variety
Pan 15	Pan Africa Variety
Pan 15-1	Pan Africa Variety
Pan 16	Pan Africa Variety
Pan 19	Pan Africa Variety
Pan 22	Pan Africa Variety
Pan 23	Pan Africa Variety
Pan 25	Pan Africa Variety
Pan 25-1	Pan Africa Variety
Pan 26	Pan Africa Variety
Pan 27	Pan Africa Variety
Pan 3	Pan Africa Variety
Pan 30	Pan Africa Variety
Pan 31	Pan Africa Variety
Pan 3-1	Pan Africa Variety
Pan 32	Pan Africa Variety
Pan 33	Pan Africa Variety
Pan 34	Pan Africa Variety
Pan 35	Pan Africa Variety
Pan 36	Pan Africa Variety
Pan 37	Pan Africa Variety
Pan 38	Pan Africa Variety
Pan 38-1	Pan Africa Variety
Pan 40	Pan Africa Variety
Pan 41	Pan Africa Variety
Pan 5	Pan Africa Variety
Pan 6	Pan Africa Variety
Pan 8	Pan Africa Variety
Pan 9	Pan Africa Variety
PI 615437A	Taiwain
PI 615437B	Taiwain
Roan	Zimbabwe
S 10.4	Japan
S 11.1A	Japan
S 11.1B	Japan
S 12.17A	Japan
S 12.17B	Japan
S 13.12	Japan
S 13.2	Japan
S 13.2A	Japan
S 13.2B	Japan
S 3.12	Japan
S 3.16	Japan
S 3.17	Japan
S 3.37	Japan
S 6.2	Japan
S 6.22A	Japan
S 6.22B	Japan
S 7.11A	Japan
S 7.11B	Japan
S 9.2	Japan
Safari	Zimbabwe
Saga	Zimbabwe
Salama	Zimbabwe
Santa	Zimbabwe
Saxon A	Zimbabwe
Saxon B	Zimbabwe
Sentinel	Zimbabwe
Serenade	Zimbabwe
Signal	Zimbabwe
Spike	Zimbabwe
SRE-B-15C	Taiwain
SRE-D-11-13	Taiwain
SS 86045-23-2A	Taiwain
SS 86045-23-2B	Taiwain
Status	Zimbabwe
UG5	Uganda	Resistent check with Rpp 1 and Rpp3 genes.
UG5 × 4M	Uganda
UG5 × 4N-1	Uganda
UG5 × RPP5	Uganda
Ux 990 - 001	USA
Ux 990 - 004	USA
Ux 990 - 004A	USA
Ux 990 - 006	USA
Ux 990 - 007	USA
Ux 990 - 008	USA
Ux 990 - 010	USA
Ux 990 - 011	USA
Ux 990 - 013	USA
Ux 990 - 013A	USA
Ux 990 - 013B	USA
Ux 990 - 014	USA
Ux 990 - 015	USA
Ux 990 - 016	USA
Ux 990 - 017	USA
Ux 990 - 021	USA
Ux 990 - 021A	USA
Ux 990 - 022	USA
Ux 990 - 024	USA
Ux 990 - 026	USA
Ux 990 - 028	USA
Ux 990 - 030	USA
Ux 990 - 031	USA
Ux 990 - 032	USA
Ux 990 - 033	USA
Ux 990 - 036	USA
Ux 990 - 037	USA
Ux 990 - 038	USA
Ux 990 - 044	USA
Ux 990 - 046	USA
Ux 990 - 047	USA
Ux 990 - 048	USA
Ux 990 - 049	USA
Ux 990 - 050	USA
Ux 990 - 052	USA
Ux 990 - 052B	USA
Ux 990 - 053	USA
Ux 990 - 054	USA
Ux 990 - 056	USA
Ux 990 - 062	USA
Ux 990 - 064	USA
Ux 990 - 068	USA
Ux 990 - 070	USA
Ux 990 - 072	USA
Ux 990 - 074	USA
Ux 990 - 076	USA
Ux 990 - 077	USA
Ux 990 - 078	USA
Ux 990 - 079A	USA
Ux 990 - 079B1	USA
Ux 990 - 080	USA
Ux 990 - 083	USA
Ux 990 - 083-1	USA
Ux 990 - 084	USA
Ux 990 - 086	USA
Ux 990 - 086B	USA
Ux 990 - 088	USA
Ux 990 - 091	USA
Ux 990 - 092	USA
Ux 990 - 094	USA
Ux 990 - 095	USA
Ux 990 - 096A	USA
Ux 990 - 096B	USA
Ux 990 - 096B1	USA
Ux 990 - 097	USA
Ux 990 - 098	USA
Ux 990 - 100	USA
Ux 990 - 101	USA
Ux 990 - 102	USA
Ux 990 - 104	USA
Ux 990 - 55A	USA
Ux 990 - 55C	USA
Ux 990 - 63	USA
Ux 990 - 79B2	USA
Ux 990 - 79B3	USA
Williams 82	USA	Susceptible check
Wonder × 4M	Uganda
Wondersoy	Uganda	Susceptible check
