# Supplementary material for: Identification of Genomic Regions for Partial Resistance to Soybean Rust Under Field Conditions Using FarmCPU and Machine Learning Approaches
Source: Plants (Basel). 2026 Apr 30;15(9):1385. doi: 10.3390/plants15091385 (PMC13164846; doi:10.3390/plants15091385)
Supplement: Supplementary file 1 [file plants-15-01385-s001.zip › Table S2.xlsx]

## Sheet: SEA_ANOVA
Sum Sq	Mean Sq	NumDF	DenDF	F value	Pr(>F)	Environment
82.3618	0.264829	311	289.525	1.15599	0.105458	MUA 2024A
2.21712	2.21712	1	17.7553	9.67783	0.00610781	MUA 2024A
626.458	2.01434	311	280.065	2.3337	5.7421e-13	MUA 2024B
10.9124	10.9124	1	14.5534	12.6424	0.00299839	MUA 2024B
428.035	1.37632	311	282.285	3.50383	2.00514e-25	NAK 2024A
2.25866	2.25866	1	15.2645	5.75009	0.0296933	NAK 2024A
363.314	1.16821	311	286.126	3.80345	1.25216e-28	NAK 2024B
0.0622962	0.0622962	1	15.6098	0.202824	0.658643	NAK 2024B
267.362	0.859686	311	164.954	2.42152	4.88694e-10	NGT 2024A
0.843579	0.843579	1	6.34913	2.37615	0.171439	NGT 2024A
451.392	1.45142	311	285.034	5.09747	3.39149e-40	NGT 2024B
1.14635	1.14635	1	15.6286	4.02604	0.0624267	NGT 2024B

## Sheet: SEA_Shapiro
Environment	W	p_value
MUA 2024A	0.987831	4.66893e-05
MUA 2024B	0.997773	0.58531
NAK 2024A	0.992615	0.00352293
NAK 2024B	0.974318	5.31649e-09
NGT 2024A	0.922185	2.02534e-17
NGT 2024B	0.996088	0.124634

## Sheet: SEA_LeveneRep
Df	F value	Pr(>F)	Environment	Grouping
1	9.9298	0.00170436	MUA 2024A	rep (within environment)
622			MUA 2024A	rep (within environment)
1	0.123724	0.725149	MUA 2024B	rep (within environment)
622			MUA 2024B	rep (within environment)
1	9.54296	0.0020967	NAK 2024A	rep (within environment)
622			NAK 2024A	rep (within environment)
1	0.593949	0.441189	NAK 2024B	rep (within environment)
622			NAK 2024B	rep (within environment)
1	0.00980075	0.921171	NGT 2024A	rep (within environment)
622			NGT 2024A	rep (within environment)
1	5.52533	0.0190544	NGT 2024B	rep (within environment)
622			NGT 2024B	rep (within environment)

## Sheet: SEA_VarComp
grp	var1	var2	vcov	sdcor	Environment
rep:block	(Intercept)		0.0656424	0.256208	MUA 2024A
Residual			0.229093	0.478637	MUA 2024A
rep:block	(Intercept)		0.100326	0.316743	MUA 2024B
Residual			0.863153	0.92906	MUA 2024B
rep:block	(Intercept)		0.0494189	0.222304	NAK 2024A
Residual			0.392804	0.626741	NAK 2024A
rep:block	(Intercept)		0.063712	0.252412	NAK 2024B
Residual			0.307145	0.554206	NAK 2024B
rep:block	(Intercept)		0.00106355	0.0326121	NGT 2024A
Residual			0.355019	0.595835	NGT 2024A
rep:block	(Intercept)		0.0465207	0.215687	NGT 2024B
Residual			0.284734	0.533605	NGT 2024B

## Sheet: SEA_BLUE_byEnv
gen	BLUE	SE	df	lower.CL	upper.CL	Environment
12.4 × NII-1	1.5323	0.352249	307.353	0.839174	2.22542	MUA 2024A
6N × 2N-2-4-1	1.8875	0.352497	307.491	1.19389	2.58111	MUA 2024A
6N × Saga-P-2	1.24439	0.352509	307.5	0.550753	1.93802	MUA 2024A
6N × Saga-P-3-2	1.54403	0.35193	307.135	0.851531	2.23653	MUA 2024A
6N × Signal	1.50259	0.352306	307.416	0.809352	2.19582	MUA 2024A
6N × Signal-1-2	1.65839	0.352306	307.416	0.965154	2.35163	MUA 2024A
6N × Squire-7	1.23222	0.352555	307.551	0.538492	1.92594	MUA 2024A
8.11 × 2N	1.59701	0.35304	307.925	0.902336	2.29169	MUA 2024A
8.11 × 2N-3	1.5687	0.352509	307.5	0.875066	2.26234	MUA 2024A
AGS 329	1.29521	0.352695	307.694	0.601215	1.98921	MUA 2024A
AGS 338	1.3836	0.352057	307.267	0.690851	2.07635	MUA 2024A
AX 001	1.62975	0.35269	307.684	0.935756	2.32374	MUA 2024A
BSPS 48A- 01-1	2.27777	0.352877	307.759	1.58341	2.97213	MUA 2024A
BSPS 48A- 03-1	1.82049	0.352609	307.603	1.12666	2.51432	MUA 2024A
BSPS 48A- 1-6	2.13147	0.352022	307.233	1.43879	2.82415	MUA 2024A
BSPS 48A- 19	2.46865	0.352789	307.79	1.77446	3.16283	MUA 2024A
BSPS 48A- 27-1	1.57951	0.352046	307.256	0.886786	2.27224	MUA 2024A
BSPS 48A- 27-10	1.53501	0.35262	307.619	0.841156	2.22886	MUA 2024A
BSPS 48A- 27-6	2.01495	0.351897	307.098	1.32252	2.70739	MUA 2024A
BSPS 48A- 27-7	1.70682	0.35295	307.832	1.01232	2.40131	MUA 2024A
BSPS 48A- 30	1.15324	0.352877	307.759	0.458887	1.8476	MUA 2024A
BSPS 48A- 38	2.48142	0.35295	307.832	1.78692	3.17592	MUA 2024A
BSPS 48A- 3A	1.35532	0.352509	307.501	0.661689	2.04896	MUA 2024A
BSPS 48A-01-2	1.45526	0.353382	308.134	0.759911	2.1506	MUA 2024A
BSPS 48A-10-3	1.90219	0.352835	307.853	1.20792	2.59646	MUA 2024A
BSPS 48A-10-6	2.45409	0.352877	307.759	1.75973	3.14845	MUA 2024A
BSPS 48A-12A	1.77871	0.353382	308.134	1.08337	2.47406	MUA 2024A
BSPS 48A-16	1.34372	0.35271	307.719	0.64969	2.03775	MUA 2024A
BSPS 48A-16A	1.48833	0.352266	307.374	0.795171	2.18149	MUA 2024A
BSPS 48A-16B	1.40616	0.352539	307.534	0.712463	2.09985	MUA 2024A
BSPS 48A-17	1.57972	0.351978	307.186	0.88713	2.27232	MUA 2024A
BSPS 48A-18	1.55372	0.35295	307.832	0.859221	2.24822	MUA 2024A
BSPS 48A-18A	1.79828	0.353403	308.161	1.1029	2.49367	MUA 2024A
BSPS 48A-19	2.08568	0.352293	307.401	1.39246	2.77889	MUA 2024A
BSPS 48A-20	1.74421	0.352789	307.79	1.05003	2.4384	MUA 2024A
BSPS 48A-24	1.91826	0.353403	308.161	1.22287	2.61365	MUA 2024A
BSPS 48A-24-2A-3	1.40513	0.352662	307.669	0.711196	2.09906	MUA 2024A
BSPS 48A-27-1-1	1.50485	0.352318	307.425	0.811589	2.19811	MUA 2024A
BSPS 48A-27-3B	1.69207	0.35271	307.719	0.998045	2.3861	MUA 2024A
BSPS 48A-27-4	2.44269	0.352509	307.501	1.74905	3.13632	MUA 2024A
BSPS 48A-27-7	2.4627	0.352382	307.491	1.76931	3.15608	MUA 2024A
BSPS 48A-27-8	1.52107	0.354186	308.655	0.824147	2.218	MUA 2024A
BSPS 48A-28	1.92575	0.353382	308.134	1.23041	2.6211	MUA 2024A
BSPS 48A-28-1	2.21771	0.353382	308.134	1.52236	2.91305	MUA 2024A
BSPS 48A-28-1-2	1.827	0.352509	307.501	1.13337	2.52064	MUA 2024A
BSPS 48A-29	1.72087	0.352539	307.534	1.02718	2.41457	MUA 2024A
BSPS 48A-2B	2.13007	0.353382	308.134	1.43472	2.82542	MUA 2024A
BSPS 48A-3A	1.31039	0.351988	307.202	0.61778	2.003	MUA 2024A
BSPS 48A-6-1	1.94843	0.353403	308.161	1.25304	2.64381	MUA 2024A
BSPS 48A-6-3	1.72367	0.352493	307.609	1.03007	2.41727	MUA 2024A
BSPS 48A-9-2	1.58243	0.352293	307.401	0.88922	2.27564	MUA 2024A
BSPS 48A-9-4	1.70768	0.352539	307.534	1.01398	2.40137	MUA 2024A
BSPS 48A-9-5	1.73214	0.35295	307.832	1.03764	2.42664	MUA 2024A
BSPS 48A-9-6	1.5699	0.35271	307.719	0.875872	2.26393	MUA 2024A
BSPS 48A-9-6-1	1.59081	0.352332	307.439	0.897518	2.28409	MUA 2024A
BSPS 48A-9-9	1.59615	0.352007	307.22	0.903503	2.2888	MUA 2024A
BSPS48A-13	1.26913	0.352877	307.759	0.574774	1.96349	MUA 2024A
Bulindi 18.4B-3	2.65365	0.35196	307.172	1.96109	3.34621	MUA 2024A
Bulindi 18.4B-4	1.33952	0.352266	307.374	0.646361	2.03268	MUA 2024A
Carsoy 79	1.4923	0.352395	307.513	0.798887	2.18571	MUA 2024A
Dassel	1.72	0.352532	307.528	1.02632	2.41368	MUA 2024A
DN 10	1.09551	0.352308	307.414	0.40227	1.78875	MUA 2024A
DN 12	1.5131	0.353173	308.063	0.818167	2.20804	MUA 2024A
DN 13	1.39348	0.353173	308.063	0.698548	2.08842	MUA 2024A
DN 13-1	1.80203	0.352042	307.25	1.10931	2.49475	MUA 2024A
DN 14	1.4472	0.353826	308.448	0.750983	2.14342	MUA 2024A
DN 15	1.48282	0.353049	307.931	0.788124	2.17751	MUA 2024A
DN 16	1.52121	0.353826	308.448	0.824994	2.21743	MUA 2024A
DN 16-1	1.3926	0.353173	308.063	0.69766	2.08753	MUA 2024A
DN 17	1.66008	0.352468	307.58	0.966523	2.35363	MUA 2024A
DN 20	1.76055	0.352468	307.58	1.067	2.4541	MUA 2024A
DN 21	2.53847	0.352315	307.424	1.84521	3.23172	MUA 2024A
DN 22	1.776	0.353049	307.931	1.08131	2.47069	MUA 2024A
DN 3	1.2923	0.353173	308.063	0.597362	1.98723	MUA 2024A
DN 4	1.80923	0.353826	308.448	1.11301	2.50544	MUA 2024A
DN 5	3.34671	0.353049	307.931	2.65202	4.0414	MUA 2024A
DN 7	1.65816	0.35208	307.286	0.965368	2.35095	MUA 2024A
DN 8	1.2969	0.35265	307.657	0.602992	1.99081	MUA 2024A
DN 9	2.03546	0.352308	307.414	1.34222	2.7287	MUA 2024A
DRS 173	2.29	0.35189	307.093	1.59758	2.98242	MUA 2024A
Duiker	2.03699	0.353843	308.46	1.34074	2.73324	MUA 2024A
Duiker × 3N-4	2.0991	0.352509	307.5	1.40546	2.79274	MUA 2024A
Frieskby III	1.38656	0.352298	307.407	0.69334	2.07978	MUA 2024A
G 1882	1.36523	0.352652	307.651	0.671315	2.05914	MUA 2024A
G 2043	1.70367	0.352252	307.358	1.01054	2.3968	MUA 2024A
G 2043A	1.5446	0.354186	308.655	0.847671	2.24152	MUA 2024A
G 2843	2.12416	0.352276	307.38	1.43098	2.81733	MUA 2024A
G 457021-26-3-1	1.86798	0.354186	308.655	1.17106	2.56491	MUA 2024A
G 4890-21-13-13	1.50269	0.35222	307.32	0.809623	2.19576	MUA 2024A
G 50B	1.97927	0.352695	307.694	1.28527	2.67327	MUA 2024A
G 548360	1.42725	0.354186	308.655	0.730329	2.12418	MUA 2024A
G 548360-1	1.42085	0.352313	307.418	0.727598	2.1141	MUA 2024A
G 57	1.373	0.354186	308.655	0.676073	2.06992	MUA 2024A
G 62843B	1.72563	0.354186	308.655	1.02871	2.42256	MUA 2024A
G 7955	1.60026	0.352835	307.853	0.905988	2.29454	MUA 2024A
G 84037-31-1-23	1.33756	0.352382	307.491	0.644179	2.03095	MUA 2024A
G 85037-2-3-54A	1.73902	0.354186	308.655	1.0421	2.43595	MUA 2024A
G 8527	1.35856	0.352662	307.669	0.664622	2.05249	MUA 2024A
G SRE-C-14A	1.83038	0.352493	307.609	1.13678	2.52399	MUA 2024A
G50	1.84578	0.352042	307.258	1.15306	2.5385	MUA 2024A
GC 00138-29	1.12928	0.352313	307.418	0.436029	1.82253	MUA 2024A
GC 840507-31-1	1.25848	0.352662	307.669	0.564542	1.95241	MUA 2024A
K-Local	1.87986	0.353089	307.972	1.18509	2.57463	MUA 2024A
Kabanyolo 1	2.97069	0.352374	307.488	2.27732	3.66406	MUA 2024A
Koica	1.56409	0.35304	307.922	0.869418	2.25877	MUA 2024A
Kuntz	2.07453	0.351948	307.155	1.382	2.76707	MUA 2024A
Maksoy 1N	1.8728	0.352271	307.378	1.17964	2.56597	MUA 2024A
Maksoy 2N	1.79842	0.352326	307.439	1.10514	2.49169	MUA 2024A
Maksoy 2N × 5N-1	1.75865	0.352249	307.353	1.06552	2.45177	MUA 2024A
Maksoy 3N	1.41227	0.353843	308.46	0.716018	2.10852	MUA 2024A
Maksoy 4N	2.58264	0.353076	307.962	1.88789	3.27739	MUA 2024A
Maksoy 4N-58-1	1.61139	0.352329	307.439	0.918106	2.30467	MUA 2024A
Maksoy 5N	1.64822	0.353076	307.962	0.953477	2.34297	MUA 2024A
Maksoy 6N	1.55697	0.352315	307.421	0.863717	2.25023	MUA 2024A
Maksoy 6N × Signal-1	1.72742	0.352271	307.378	1.03425	2.42058	MUA 2024A
Nam II × GC 17.3	1.43183	0.35304	307.925	0.737154	2.1265	MUA 2024A
Namsoy 1	2.32723	0.353089	307.972	1.63246	3.022	MUA 2024A
Namsoy 2	2.82285	0.352778	307.772	2.12869	3.51701	MUA 2024A
Namsoy 3	2.80471	0.351975	307.186	2.11212	3.4973	MUA 2024A
Namsoy 4M	1.75924	0.353089	307.972	1.06447	2.45402	MUA 2024A
Namsoy 4M × 14.1-24	1.56154	0.352497	307.491	0.867925	2.25515	MUA 2024A
Namsoy 4M × 2N	1.53213	0.35304	307.925	0.837452	2.2268	MUA 2024A
Namsoy 4M × 4N	2.33126	0.35304	307.925	1.63658	3.02593	MUA 2024A
NG 14.1 × NII	1.46141	0.352497	307.491	0.767799	2.15502	MUA 2024A
NGDT 1.13-4	1.03683	0.352332	307.439	0.343546	1.73012	MUA 2024A
NGDT 1.15-4	1.82723	0.35304	307.922	1.13255	2.52191	MUA 2024A
NGDT 10.6-2	2.14058	0.35262	307.619	1.44673	2.83443	MUA 2024A
NGDT 13.5	2.2507	0.352308	307.417	1.55746	2.94394	MUA 2024A
NGDT 14.11-3	1.67074	0.353403	308.161	0.975353	2.36613	MUA 2024A
NGDT 14.17	2.2925	0.353403	308.161	1.59712	2.98789	MUA 2024A
NGDT 15.16-3	1.82197	0.353342	308.094	1.1267	2.51724	MUA 2024A
NGDT 18.48-1	1.65373	0.352091	307.312	0.960913	2.34654	MUA 2024A
NGDT 18.4B-2	1.61116	0.352056	307.272	0.918412	2.3039	MUA 2024A
NGDT 2.13-3	1.93685	0.353415	308.169	1.24144	2.63226	MUA 2024A
NGDT 2.15-18	1.56427	0.353342	308.094	0.869003	2.25954	MUA 2024A
NGDT 2.15-2A	1.90229	0.353415	308.169	1.20688	2.5977	MUA 2024A
NGDT 2.15-2A-1	1.71004	0.352077	307.292	1.01726	2.40283	MUA 2024A
NGDT 2.15-2B	1.51956	0.352086	307.297	0.826754	2.21236	MUA 2024A
NGDT 2.15-4A	3.14055	0.35262	307.619	2.4467	3.83441	MUA 2024A
NGDT 2.15-7	2.14036	0.352609	307.603	1.44652	2.83419	MUA 2024A
NGDT 2.15-8	1.78767	0.352789	307.79	1.09348	2.48185	MUA 2024A
NGDT 2.15-9A	1.50396	0.352308	307.417	0.810716	2.1972	MUA 2024A
NGDT 2.15-9B	1.69478	0.352778	307.772	1.00062	2.38894	MUA 2024A
NGDT 2.15C	1.5515	0.352613	307.608	0.85766	2.24534	MUA 2024A
NGDT 3.14-1	1.58861	0.352609	307.603	0.894776	2.28244	MUA 2024A
NGDT 3.15-10	1.82362	0.352308	307.417	1.13038	2.51686	MUA 2024A
NGDT 3.24-2	2.00193	0.352308	307.417	1.30869	2.69517	MUA 2024A
NGDT 3.7-1	1.66502	0.35304	307.922	0.970347	2.3597	MUA 2024A
NGDT 3.9-7	1.45876	0.352051	307.255	0.766019	2.15149	MUA 2024A
NGDT 4.11-2	1.66776	0.353415	308.169	0.972349	2.36317	MUA 2024A
NGDT 4.11-4	1.44435	0.353342	308.094	0.749077	2.13961	MUA 2024A
NGDT 4.11-7	1.33112	0.352613	307.608	0.637286	2.02496	MUA 2024A
NGDT 4.12-1	1.9931	0.353342	308.094	1.29783	2.68837	MUA 2024A
NGDT 4.20-1	1.60638	0.352406	307.521	0.912951	2.29981	MUA 2024A
NGDT 6.10-3	1.74688	0.35304	307.922	1.0522	2.44156	MUA 2024A
NGDT 7.11-2	2.25638	0.351918	307.121	1.56391	2.94886	MUA 2024A
NGDT 7.20-2	1.60532	0.353415	308.169	0.909913	2.30074	MUA 2024A
NGDT 8.10-9	1.81904	0.353843	308.46	1.12278	2.51529	MUA 2024A
NGDT 8.11-9	2.02772	0.353415	308.169	1.33231	2.72313	MUA 2024A
NGDT 9.4	1.34232	0.353342	308.094	0.647049	2.03759	MUA 2024A
Pan 1	1.93921	0.352735	307.737	1.24514	2.63329	MUA 2024A
Pan 107	1.60939	0.353848	308.462	0.913132	2.30566	MUA 2024A
Pan 11	1.37449	0.353848	308.462	0.678232	2.07076	MUA 2024A
Pan 12	1.13449	0.35269	307.684	0.440495	1.82848	MUA 2024A
Pan 13	2.72493	0.352762	307.762	2.0308	3.41906	MUA 2024A
Pan 15	2.72528	0.352724	307.722	2.03122	3.41933	MUA 2024A
Pan 15-1	1.50051	0.35269	307.684	0.806521	2.1945	MUA 2024A
Pan 16	1.22642	0.353848	308.462	0.530158	1.92268	MUA 2024A
Pan 19	0.882125	0.352312	307.423	0.188877	1.57537	MUA 2024A
Pan 22	1.80393	0.352016	307.233	1.11126	2.4966	MUA 2024A
Pan 23	1.3477	0.353826	308.448	0.651484	2.04392	MUA 2024A
Pan 25	2.6143	0.353848	308.462	1.91804	3.31056	MUA 2024A
Pan 25-1	1.54612	0.352724	307.722	0.852066	2.24018	MUA 2024A
Pan 26	1.47878	0.352281	307.389	0.785595	2.17197	MUA 2024A
Pan 27	0.822514	0.352679	307.679	0.128547	1.51648	MUA 2024A
Pan 3	1.56647	0.352735	307.737	0.872389	2.26054	MUA 2024A
Pan 3-1	1.55579	0.352315	307.424	0.862531	2.24904	MUA 2024A
Pan 30	1.66571	0.352735	307.737	0.971628	2.35978	MUA 2024A
Pan 31	1.27408	0.353826	308.448	0.577866	1.9703	MUA 2024A
Pan 32	1.70744	0.352762	307.762	1.01331	2.40157	MUA 2024A
Pan 33	1.11492	0.352679	307.679	0.420955	1.80889	MUA 2024A
Pan 34	1.23646	0.353049	307.931	0.541771	1.93116	MUA 2024A
Pan 35	2.57766	0.353848	308.462	1.8814	3.27392	MUA 2024A
Pan 36	1.43095	0.352281	307.389	0.737766	2.12414	MUA 2024A
Pan 37	1.42885	0.352724	307.722	0.734795	2.12291	MUA 2024A
Pan 38	1.49335	0.353826	308.448	0.797135	2.18957	MUA 2024A
Pan 38-1	1.38985	0.352104	307.324	0.697008	2.08269	MUA 2024A
Pan 40	1.15412	0.353848	308.462	0.457858	1.85038	MUA 2024A
Pan 41	2.02357	0.352312	307.423	1.33033	2.71682	MUA 2024A
Pan 5	1.32479	0.35265	307.657	0.630875	2.0187	MUA 2024A
Pan 6	1.57078	0.35265	307.657	0.87687	2.26469	MUA 2024A
Pan 8	1.5088	0.352762	307.762	0.814671	2.20293	MUA 2024A
Pan 9	1.49085	0.352679	307.679	0.796879	2.18481	MUA 2024A
PI 615437A	1.41864	0.352318	307.425	0.725376	2.1119	MUA 2024A
PI 615437B	1.51835	0.352695	307.694	0.824354	2.21235	MUA 2024A
Roan	1.71926	0.352778	307.772	1.0251	2.41342	MUA 2024A
S 10.4	1.61551	0.352957	307.838	0.920997	2.31002	MUA 2024A
S 11.1A	1.36794	0.352957	307.838	0.673424	2.06245	MUA 2024A
S 11.1B	1.6597	0.352684	307.687	0.965721	2.35368	MUA 2024A
S 12.17A	1.91428	0.352602	307.601	1.22046	2.60809	MUA 2024A
S 12.17B	1.67033	0.352602	307.601	0.976512	2.36415	MUA 2024A
S 13.12	2.60437	0.352602	307.601	1.91056	3.29819	MUA 2024A
S 13.2	1.86523	0.352652	307.651	1.17131	2.55914	MUA 2024A
S 13.2A	2.05326	0.351862	307.064	1.3609	2.74563	MUA 2024A
S 13.2B	1.71986	0.352957	307.838	1.02535	2.41438	MUA 2024A
S 3.12	1.80857	0.352006	307.214	1.11592	2.50122	MUA 2024A
S 3.16	1.41669	0.352174	307.276	0.723711	2.10967	MUA 2024A
S 3.17	2.10369	0.352684	307.687	1.40971	2.79767	MUA 2024A
S 3.37	1.57736	0.352252	307.358	0.88423	2.27049	MUA 2024A
S 6.2	1.62552	0.352675	307.674	0.931561	2.31948	MUA 2024A
S 6.22A	1.87158	0.352276	307.38	1.1784	2.56475	MUA 2024A
S 6.22B	2.29342	0.352675	307.674	1.59946	2.98738	MUA 2024A
S 7.11A	2.41544	0.352684	307.687	1.72147	3.10942	MUA 2024A
S 7.11B	1.52763	0.35222	307.32	0.834558	2.22069	MUA 2024A
S 9.2	1.9321	0.352652	307.651	1.23818	2.62601	MUA 2024A
Safari	1.73622	0.353089	307.972	1.04145	2.431	MUA 2024A
Saga	1.50628	0.352613	307.608	0.812444	2.20012	MUA 2024A
Salama	1.29422	0.352443	307.555	0.600719	1.98773	MUA 2024A
Santa	1.48718	0.352326	307.439	0.793908	2.18046	MUA 2024A
Saxon A	2.04497	0.352406	307.521	1.35154	2.7384	MUA 2024A
Saxon B	1.83496	0.353843	308.46	1.13871	2.53121	MUA 2024A
Sentinel	1.66524	0.353076	307.962	0.97049	2.35998	MUA 2024A
Serenade	1.48433	0.353843	308.46	0.788076	2.18058	MUA 2024A
Signal	2.47605	0.351997	307.205	1.78342	3.16868	MUA 2024A
Spike	2.55916	0.352443	307.555	1.86565	3.25266	MUA 2024A
SRE-B-15C	1.33432	0.352835	307.853	0.640044	2.02859	MUA 2024A
SRE-D-11-13	1.38947	0.352174	307.276	0.69649	2.08245	MUA 2024A
SS 86045-23-2A	1.62816	0.352957	307.838	0.933645	2.32267	MUA 2024A
SS 86045-23-2B	1.59906	0.352675	307.674	0.905099	2.29302	MUA 2024A
Status	1.89449	0.353076	307.962	1.19975	2.58924	MUA 2024A
UG5	1.67262	0.352374	307.488	0.97925	2.36599	MUA 2024A
UG5 × 4M	1.7406	0.352555	307.551	1.04688	2.43433	MUA 2024A
UG5 × 4N-1	1.6119	0.352555	307.551	0.918177	2.30563	MUA 2024A
UG5 × RPP5	1.72714	0.352195	307.301	1.03412	2.42016	MUA 2024A
Ux 990 - 001	1.51086	0.353458	308.209	0.815364	2.20636	MUA 2024A
Ux 990 - 004	1.7429	0.352273	307.376	1.04973	2.43607	MUA 2024A
Ux 990 - 004A	1.93046	0.352555	307.551	1.23674	2.62419	MUA 2024A
Ux 990 - 006	1.66454	0.352331	307.434	0.971256	2.35783	MUA 2024A
Ux 990 - 007	1.85652	0.353458	308.209	1.16103	2.55202	MUA 2024A
Ux 990 - 008	1.80219	0.352991	307.874	1.10761	2.49677	MUA 2024A
Ux 990 - 010	1.34891	0.352273	307.376	0.655743	2.04209	MUA 2024A
Ux 990 - 011	1.64723	0.352991	307.874	0.952651	2.34181	MUA 2024A
Ux 990 - 013	1.60583	0.351965	307.175	0.91326	2.2984	MUA 2024A
Ux 990 - 013A	1.33232	0.352323	307.43	0.639053	2.02559	MUA 2024A
Ux 990 - 013B	2.55292	0.352493	307.485	1.85931	3.24652	MUA 2024A
Ux 990 - 014	1.82249	0.352587	307.581	1.12871	2.51628	MUA 2024A
Ux 990 - 015	1.783	0.353458	308.209	1.0875	2.47849	MUA 2024A
Ux 990 - 016	1.4168	0.35293	307.814	0.722344	2.11127	MUA 2024A
Ux 990 - 017	1.78877	0.352972	307.855	1.09423	2.48332	MUA 2024A
Ux 990 - 021	1.61798	0.353476	308.225	0.922444	2.31351	MUA 2024A
Ux 990 - 021A	1.90767	0.352145	307.244	1.21475	2.60059	MUA 2024A
Ux 990 - 022	1.60184	0.352587	307.581	0.90805	2.29563	MUA 2024A
Ux 990 - 024	1.24386	0.352972	307.855	0.549316	1.9384	MUA 2024A
Ux 990 - 026	1.5424	0.351986	307.197	0.849791	2.23501	MUA 2024A
Ux 990 - 028	1.4949	0.352196	307.297	0.801882	2.18792	MUA 2024A
Ux 990 - 030	1.69938	0.352557	307.55	1.00566	2.39311	MUA 2024A
Ux 990 - 031	1.41684	0.352395	307.513	0.723428	2.11025	MUA 2024A
Ux 990 - 032	1.54795	0.352329	307.439	0.854666	2.24123	MUA 2024A
Ux 990 - 033	1.59735	0.353458	308.209	0.901859	2.29285	MUA 2024A
Ux 990 - 036	1.47353	0.351929	307.134	0.78103	2.16603	MUA 2024A
Ux 990 - 037	1.9415	0.35293	307.814	1.24704	2.63596	MUA 2024A
Ux 990 - 038	1.42376	0.352532	307.528	0.730076	2.11744	MUA 2024A
Ux 990 - 044	1.85351	0.352991	307.874	1.15893	2.54809	MUA 2024A
Ux 990 - 046	1.50407	0.352587	307.581	0.81028	2.19786	MUA 2024A
Ux 990 - 047	1.55351	0.352991	307.874	0.858926	2.24809	MUA 2024A
Ux 990 - 048	1.32936	0.352557	307.55	0.635627	2.02308	MUA 2024A
Ux 990 - 049	1.79048	0.352584	307.58	1.0967	2.48427	MUA 2024A
Ux 990 - 050	2.12615	0.352182	307.286	1.43315	2.81914	MUA 2024A
Ux 990 - 052	1.32159	0.352196	307.297	0.628565	2.01461	MUA 2024A
Ux 990 - 052B	1.34203	0.352167	307.268	0.649069	2.035	MUA 2024A
Ux 990 - 053	1.78877	0.352972	307.855	1.09423	2.48332	MUA 2024A
Ux 990 - 054	1.74585	0.353476	308.225	1.05032	2.44138	MUA 2024A
Ux 990 - 056	1.81624	0.352972	307.855	1.1217	2.51078	MUA 2024A
Ux 990 - 062	1.25272	0.352195	307.301	0.559697	1.94574	MUA 2024A
Ux 990 - 064	1.86156	0.352331	307.434	1.16827	2.55484	MUA 2024A
Ux 990 - 068	1.71306	0.352339	307.45	1.01976	2.40637	MUA 2024A
Ux 990 - 070	1.49088	0.352263	307.374	0.797725	2.18403	MUA 2024A
Ux 990 - 072	1.34756	0.352532	307.528	0.653881	2.04124	MUA 2024A
Ux 990 - 074	1.3702	0.353476	308.225	0.674671	2.06573	MUA 2024A
Ux 990 - 076	1.84836	0.353476	308.225	1.15282	2.54389	MUA 2024A
Ux 990 - 077	1.54694	0.352008	307.224	0.854288	2.23959	MUA 2024A
Ux 990 - 078	1.66037	0.352339	307.45	0.96707	2.35367	MUA 2024A
Ux 990 - 079A	1.89084	0.352167	307.268	1.19788	2.5838	MUA 2024A
Ux 990 - 079B1	1.20979	0.352526	307.519	0.516124	1.90346	MUA 2024A
Ux 990 - 080	1.68407	0.35293	307.814	0.989607	2.37853	MUA 2024A
Ux 990 - 083	2.41183	0.352493	307.485	1.71822	3.10543	MUA 2024A
Ux 990 - 083-1	1.67007	0.352584	307.58	0.976293	2.36386	MUA 2024A
Ux 990 - 084	1.90421	0.351975	307.189	1.21162	2.5968	MUA 2024A
Ux 990 - 086	1.72993	0.352366	307.479	1.03657	2.42328	MUA 2024A
Ux 990 - 086B	2.19821	0.352555	307.551	1.50448	2.89193	MUA 2024A
Ux 990 - 088	1.54944	0.352526	307.519	0.855767	2.2431	MUA 2024A
Ux 990 - 091	1.38601	0.352323	307.43	0.692737	2.07928	MUA 2024A
Ux 990 - 092	1.98294	0.35293	307.814	1.28848	2.6774	MUA 2024A
Ux 990 - 094	1.4121	0.352298	307.407	0.718884	2.10533	MUA 2024A
Ux 990 - 095	1.67991	0.352366	307.479	0.986558	2.37326	MUA 2024A
Ux 990 - 096A	1.87385	0.353458	308.209	1.17835	2.56934	MUA 2024A
Ux 990 - 096B	1.62596	0.352557	307.55	0.932229	2.31969	MUA 2024A
Ux 990 - 096B1	2.06142	0.352263	307.374	1.36826	2.75457	MUA 2024A
Ux 990 - 097	1.46097	0.352493	307.485	0.767368	2.15457	MUA 2024A
Ux 990 - 098	2.15901	0.352526	307.519	1.46534	2.85268	MUA 2024A
Ux 990 - 100	1.77217	0.352182	307.286	1.07918	2.46517	MUA 2024A
Ux 990 - 101	1.84556	0.352584	307.58	1.15178	2.53934	MUA 2024A
Ux 990 - 102	1.99841	0.353476	308.225	1.30288	2.69395	MUA 2024A
Ux 990 - 104	1.87573	0.352006	307.214	1.18308	2.56838	MUA 2024A
Ux 990 - 55A	1.82419	0.352555	307.551	1.13047	2.51791	MUA 2024A
Ux 990 - 55C	2.0204	0.352145	307.244	1.32748	2.71333	MUA 2024A
Ux 990 - 63	2.06899	0.352068	307.275	1.37622	2.76176	MUA 2024A
Ux 990 - 79B2	1.71474	0.352283	307.391	1.02155	2.40793	MUA 2024A
Ux 990 - 79B3	1.57455	0.352283	307.391	0.881355	2.26774	MUA 2024A
Williams 82	1.65036	0.351945	307.152	0.957833	2.34289	MUA 2024A
Wonder × 4M	1.4875	0.352315	307.421	0.794249	2.18076	MUA 2024A
Wondersoy	2.30869	0.353843	308.46	1.61244	3.00494	MUA 2024A
12.4 × NII-1	4.40504	0.675719	307.436	3.07542	5.73466	MUA 2024B
6N × 2N-2-4-1	3.10151	0.676051	307.677	1.77124	4.43178	MUA 2024B
6N × Saga-P-2	3.03393	0.676065	307.69	1.70364	4.36423	MUA 2024B
6N × Saga-P-3-2	1.93921	0.675327	307.103	0.610353	3.26806	MUA 2024B
6N × Signal	2.96828	0.675765	307.502	1.63857	4.29798	MUA 2024B
6N × Signal-1-2	3.00942	0.675765	307.502	1.67971	4.33913	MUA 2024B
6N × Squire-7	1.9601	0.6761	307.741	0.629741	3.29047	MUA 2024B
8.11 × 2N	3.55597	0.676629	308.219	2.22458	4.88737	MUA 2024B
8.11 × 2N-3	3.86254	0.676065	307.69	2.53225	5.19284	MUA 2024B
AGS 329	1.83354	0.676219	307.894	0.502948	3.16414	MUA 2024B
AGS 338	1.89172	0.675439	307.255	0.562651	3.22079	MUA 2024B
AX 001	4.48591	0.67622	307.89	3.15531	5.81651	MUA 2024B
BSPS 48A- 01-1	4.53678	0.676497	308.05	3.20564	5.86792	MUA 2024B
BSPS 48A- 03-1	3.53762	0.676149	307.801	2.20716	4.86808	MUA 2024B
BSPS 48A- 1-6	4.40378	0.675407	307.213	3.07477	5.73279	MUA 2024B
BSPS 48A- 19	4.54283	0.676297	307.996	3.21209	5.87358	MUA 2024B
BSPS 48A- 27-1	4.0461	0.67543	307.242	2.71705	5.37515	MUA 2024B
BSPS 48A- 27-10	1.62466	0.676156	307.813	0.294192	2.95514	MUA 2024B
BSPS 48A- 27-6	4.33283	0.675299	307.062	3.00403	5.66163	MUA 2024B
BSPS 48A- 27-7	2.50041	0.676556	308.126	1.16915	3.83166	MUA 2024B
BSPS 48A- 30	4.1272	0.676497	308.05	2.79606	5.45834	MUA 2024B
BSPS 48A- 38	2.67474	0.676556	308.126	1.34348	4.00599	MUA 2024B
BSPS 48A- 3A	2.29978	0.676065	307.69	0.969485	3.63007	MUA 2024B
BSPS 48A-01-2	3.59361	0.677046	308.523	2.2614	4.92583	MUA 2024B
BSPS 48A-10-3	2.61669	0.676322	308.045	1.2859	3.94749	MUA 2024B
BSPS 48A-10-6	4.59207	0.676497	308.05	3.26093	5.92321	MUA 2024B
BSPS 48A-12A	4.28094	0.677046	308.523	2.94872	5.61315	MUA 2024B
BSPS 48A-16	4.99101	0.676225	307.912	3.6604	6.32161	MUA 2024B
BSPS 48A-16A	3.38813	0.675732	307.457	2.05849	4.71778	MUA 2024B
BSPS 48A-16B	2.28571	0.676088	307.724	0.955369	3.61605	MUA 2024B
BSPS 48A-17	2.6093	0.675369	307.161	1.28036	3.93823	MUA 2024B
BSPS 48A-18	4.14666	0.676556	308.126	2.8154	5.47791	MUA 2024B
BSPS 48A-18A	3.62556	0.677058	308.543	2.29332	4.95779	MUA 2024B
BSPS 48A-19	4.10603	0.675756	307.488	2.77633	5.43572	MUA 2024B
BSPS 48A-20	4.0373	0.676297	307.996	2.70655	5.36805	MUA 2024B
BSPS 48A-24	2.87167	0.677058	308.543	1.53943	4.2039	MUA 2024B
BSPS 48A-24-2A-3	3.32389	0.676184	307.858	1.99336	4.65441	MUA 2024B
BSPS 48A-27-1-1	3.59391	0.675779	307.516	2.26417	4.92364	MUA 2024B
BSPS 48A-27-3B	2.87729	0.676225	307.912	1.54669	4.2079	MUA 2024B
BSPS 48A-27-4	3.94751	0.676065	307.69	2.61721	5.2778	MUA 2024B
BSPS 48A-27-7	4.27468	0.675834	307.59	2.94483	5.60452	MUA 2024B
BSPS 48A-27-8	4.85173	0.677962	309.179	3.51773	6.18573	MUA 2024B
BSPS 48A-28	2.90895	0.677046	308.523	1.57674	4.24116	MUA 2024B
BSPS 48A-28-1	3.73214	0.677046	308.523	2.39993	5.06435	MUA 2024B
BSPS 48A-28-1-2	4.47966	0.676065	307.69	3.14937	5.80996	MUA 2024B
BSPS 48A-29	2.58255	0.676088	307.724	1.25221	3.91289	MUA 2024B
BSPS 48A-2B	4.70072	0.677046	308.523	3.36851	6.03293	MUA 2024B
BSPS 48A-3A	2.39224	0.675372	307.173	1.0633	3.72118	MUA 2024B
BSPS 48A-6-1	3.27432	0.677058	308.543	1.94208	4.60655	MUA 2024B
BSPS 48A-6-3	4.3446	0.675924	307.714	3.01459	5.67462	MUA 2024B
BSPS 48A-9-2	4.34856	0.675756	307.488	3.01887	5.67825	MUA 2024B
BSPS 48A-9-4	3.67787	0.676088	307.724	2.34753	5.00821	MUA 2024B
BSPS 48A-9-5	4.17554	0.676556	308.126	2.84429	5.5068	MUA 2024B
BSPS 48A-9-6	3.19241	0.676225	307.912	1.8618	4.52302	MUA 2024B
BSPS 48A-9-6-1	1.54717	0.675791	307.532	0.217414	2.87693	MUA 2024B
BSPS 48A-9-9	3.72308	0.675392	307.196	2.3941	5.05206	MUA 2024B
BSPS48A-13	4.45643	0.676497	308.05	3.12529	5.78756	MUA 2024B
Bulindi 18.4B-3	2.87627	0.67535	307.139	1.54737	4.20517	MUA 2024B
Bulindi 18.4B-4	2.15556	0.675732	307.457	0.825921	3.48521	MUA 2024B
Carsoy 79	2.40619	0.675838	307.604	1.07634	3.73604	MUA 2024B
Dassel	1.30562	0.676081	307.716	-0.0247086	2.63595	MUA 2024B
DN 10	2.04301	0.67577	307.504	0.713292	3.37273	MUA 2024B
DN 12	3.20676	0.676734	308.354	1.87516	4.53835	MUA 2024B
DN 13	2.65798	0.676734	308.354	1.32638	3.98958	MUA 2024B
DN 13-1	2.09886	0.675427	307.237	0.769811	3.42791	MUA 2024B
DN 14	1.42814	0.677531	308.901	0.0949759	2.7613	MUA 2024B
DN 15	2.67445	0.67664	308.228	1.34304	4.00587	MUA 2024B
DN 16	3.77006	0.677531	308.901	2.4369	5.10322	MUA 2024B
DN 16-1	2.00936	0.676734	308.354	0.67776	3.34096	MUA 2024B
DN 17	2.41396	0.675907	307.686	1.08397	3.74394	MUA 2024B
DN 20	2.97686	0.675907	307.686	1.64687	4.30684	MUA 2024B
DN 21	3.86387	0.675774	307.513	2.53414	5.19359	MUA 2024B
DN 22	2.92494	0.67664	308.228	1.59353	4.25636	MUA 2024B
DN 3	2.97357	0.676734	308.354	1.64197	4.30517	MUA 2024B
DN 4	2.10146	0.677531	308.901	0.768296	3.43462	MUA 2024B
DN 5	1.45554	0.67664	308.228	0.124127	2.78696	MUA 2024B
DN 7	2.19017	0.675464	307.282	0.861049	3.51929	MUA 2024B
DN 8	3.57454	0.676174	307.846	2.24403	4.90504	MUA 2024B
DN 9	4.37414	0.67577	307.504	3.04443	5.70386	MUA 2024B
DRS 173	1.58912	0.675292	307.055	0.260334	2.91791	MUA 2024B
Duiker	1.94294	0.677548	308.916	0.609748	3.27613	MUA 2024B
Duiker × 3N-4	4.9004	0.676065	307.69	3.57011	6.2307	MUA 2024B
Frieskby III	1.41064	0.675759	307.494	0.0809469	2.74034	MUA 2024B
G 1882	1.56339	0.676182	307.848	0.232869	2.89392	MUA 2024B
G 2043	1.6097	0.67572	307.44	0.280078	2.93932	MUA 2024B
G 2043A	2.98325	0.677962	309.179	1.64925	4.31726	MUA 2024B
G 2843	2.87575	0.675743	307.468	1.54608	4.20541	MUA 2024B
G 457021-26-3-1	2.07006	0.677962	309.179	0.736059	3.40407	MUA 2024B
G 4890-21-13-13	2.39632	0.675696	307.403	1.06674	3.72589	MUA 2024B
G 50B	2.80716	0.676219	307.894	1.47656	4.13775	MUA 2024B
G 548360	1.74217	0.677962	309.179	0.408171	3.07618	MUA 2024B
G 548360-1	2.37324	0.675776	307.511	1.0435	3.70297	MUA 2024B
G 57	3.20252	0.677962	309.179	1.86852	4.53653	MUA 2024B
G 62843B	2.8448	0.677962	309.179	1.5108	4.17881	MUA 2024B
G 7955	3.26658	0.676322	308.045	1.93578	4.59737	MUA 2024B
G 84037-31-1-23	3.02091	0.675834	307.59	1.69107	4.35076	MUA 2024B
G 85037-2-3-54A	3.86817	0.677962	309.179	2.53416	5.20217	MUA 2024B
G 8527	1.839	0.676184	307.858	0.508476	3.16953	MUA 2024B
G SRE-C-14A	3.35196	0.675924	307.714	2.02195	4.68198	MUA 2024B
G50	2.42745	0.67542	307.237	1.09841	3.75648	MUA 2024B
GC 00138-29	2.43895	0.675776	307.511	1.10922	3.76868	MUA 2024B
GC 840507-31-1	3.11889	0.676184	307.858	1.78836	4.44941	MUA 2024B
K-Local	1.40208	0.676672	308.269	0.0706048	2.73357	MUA 2024B
Kabanyolo 1	3.92196	0.675823	307.58	2.59214	5.25179	MUA 2024B
Koica	2.60289	0.676633	308.22	1.27148	3.93429	MUA 2024B
Kuntz	3.22844	0.675343	307.125	1.89955	4.55732	MUA 2024B
Maksoy 1N	2.87393	0.675737	307.462	1.54428	4.20358	MUA 2024B
Maksoy 2N	4.4646	0.67578	307.525	3.13487	5.79434	MUA 2024B
Maksoy 2N × 5N-1	4.46162	0.675719	307.436	3.132	5.79124	MUA 2024B
Maksoy 3N	2.87631	0.677548	308.916	1.54312	4.2095	MUA 2024B
Maksoy 4N	3.69072	0.676658	308.256	2.35926	5.02217	MUA 2024B
Maksoy 4N-58-1	2.95872	0.675785	307.528	1.62897	4.28847	MUA 2024B
Maksoy 5N	4.90156	0.676658	308.256	3.5701	6.23301	MUA 2024B
Maksoy 6N	1.71065	0.675778	307.513	0.380921	3.04039	MUA 2024B
Maksoy 6N × Signal-1	2.42706	0.675737	307.462	1.0974	3.75671	MUA 2024B
Nam II × GC 17.3	2.7205	0.676629	308.219	1.38911	4.0519	MUA 2024B
Namsoy 1	4.60314	0.676672	308.269	3.27166	5.93462	MUA 2024B
Namsoy 2	4.33313	0.676294	307.984	3.00239	5.66387	MUA 2024B
Namsoy 3	3.04556	0.675364	307.158	1.71663	4.37448	MUA 2024B
Namsoy 4M	4.74209	0.676672	308.269	3.41061	6.07357	MUA 2024B
Namsoy 4M × 14.1-24	2.78759	0.676051	307.677	1.45732	4.11785	MUA 2024B
Namsoy 4M × 2N	4.60365	0.676629	308.219	3.27225	5.93504	MUA 2024B
Namsoy 4M × 4N	4.81854	0.676629	308.219	3.48715	6.14994	MUA 2024B
NG 14.1 × NII	4.23782	0.676051	307.677	2.90755	5.56809	MUA 2024B
NGDT 1.13-4	3.07824	0.675791	307.532	1.74848	4.40799	MUA 2024B
NGDT 1.15-4	4.84627	0.676633	308.22	3.51487	6.17768	MUA 2024B
NGDT 10.6-2	3.38716	0.676156	307.813	2.05669	4.71763	MUA 2024B
NGDT 13.5	4.40743	0.675768	307.505	3.07772	5.73715	MUA 2024B
NGDT 14.11-3	4.13013	0.677058	308.543	2.79789	5.46236	MUA 2024B
NGDT 14.17	3.7593	0.677058	308.543	2.42706	5.09153	MUA 2024B
NGDT 15.16-3	2.76012	0.677015	308.484	1.42797	4.09227	MUA 2024B
NGDT 18.48-1	3.22278	0.675461	307.295	1.89367	4.55189	MUA 2024B
NGDT 18.4B-2	4.88107	0.675433	307.254	3.55201	6.21013	MUA 2024B
NGDT 2.13-3	2.87999	0.677071	308.555	1.54773	4.21225	MUA 2024B
NGDT 2.15-18	3.90703	0.677015	308.484	2.57487	5.23918	MUA 2024B
NGDT 2.15-2A	4.25289	0.677071	308.555	2.92062	5.58515	MUA 2024B
NGDT 2.15-2A-1	4.09926	0.675453	307.279	2.77016	5.42836	MUA 2024B
NGDT 2.15-2B	3.4048	0.675465	307.29	2.07568	4.73392	MUA 2024B
NGDT 2.15-4A	4.60394	0.676156	307.813	3.27347	5.93441	MUA 2024B
NGDT 2.15-7	4.47183	0.676149	307.801	3.14137	5.80229	MUA 2024B
NGDT 2.15-8	4.45114	0.676297	307.996	3.12039	5.78189	MUA 2024B
NGDT 2.15-9A	4.19903	0.675768	307.505	2.86931	5.52874	MUA 2024B
NGDT 2.15-9B	2.07134	0.676294	307.984	0.7406	3.40208	MUA 2024B
NGDT 2.15C	3.97932	0.676151	307.805	2.64885	5.30978	MUA 2024B
NGDT 3.14-1	4.39848	0.676149	307.801	3.06802	5.72894	MUA 2024B
NGDT 3.15-10	3.84852	0.675768	307.505	2.5188	5.17823	MUA 2024B
NGDT 3.24-2	4.33444	0.675768	307.505	3.00472	5.66415	MUA 2024B
NGDT 3.7-1	1.91823	0.676633	308.22	0.586825	3.24963	MUA 2024B
NGDT 3.9-7	3.25507	0.675439	307.248	1.92599	4.58414	MUA 2024B
NGDT 4.11-2	4.27834	0.677071	308.555	2.94608	5.6106	MUA 2024B
NGDT 4.11-4	4.03653	0.677015	308.484	2.70438	5.36869	MUA 2024B
NGDT 4.11-7	2.70714	0.676151	307.805	1.37667	4.0376	MUA 2024B
NGDT 4.12-1	2.58682	0.677015	308.484	1.25467	3.91897	MUA 2024B
NGDT 4.20-1	3.28203	0.67585	307.616	1.95215	4.6119	MUA 2024B
NGDT 6.10-3	1.57182	0.676633	308.22	0.240415	2.90322	MUA 2024B
NGDT 7.11-2	4.57626	0.675317	307.088	3.24742	5.90509	MUA 2024B
NGDT 7.20-2	2.7951	0.677071	308.555	1.46284	4.12736	MUA 2024B
NGDT 8.10-9	4.34209	0.677548	308.916	3.0089	5.67528	MUA 2024B
NGDT 8.11-9	3.54652	0.677071	308.555	2.21426	4.87878	MUA 2024B
NGDT 9.4	4.09577	0.677015	308.484	2.76362	5.42792	MUA 2024B
Pan 1	4.78735	0.676251	307.938	3.45669	6.11801	MUA 2024B
Pan 107	3.84656	0.677555	308.921	2.51335	5.17976	MUA 2024B
Pan 11	2.74844	0.677555	308.921	1.41523	4.08165	MUA 2024B
Pan 12	3.66606	0.67622	307.89	2.33546	4.99666	MUA 2024B
Pan 13	3.94748	0.676275	307.966	2.61677	5.27818	MUA 2024B
Pan 15	3.50995	0.676246	307.927	2.1793	4.8406	MUA 2024B
Pan 15-1	4.00929	0.67622	307.89	2.67869	5.33988	MUA 2024B
Pan 16	3.4831	0.677555	308.921	2.14989	4.8163	MUA 2024B
Pan 19	3.09769	0.67577	307.509	1.76798	4.42741	MUA 2024B
Pan 22	3.42039	0.675397	307.206	2.09141	4.74938	MUA 2024B
Pan 23	2.70773	0.677531	308.901	1.37457	4.04089	MUA 2024B
Pan 25	1.73059	0.677555	308.921	0.397382	3.06379	MUA 2024B
Pan 25-1	1.98024	0.676246	307.927	0.649593	3.31089	MUA 2024B
Pan 26	2.06924	0.675746	307.474	0.739569	3.39891	MUA 2024B
Pan 27	4.6805	0.676204	307.877	3.34994	6.01107	MUA 2024B
Pan 3	4.47746	0.676251	307.938	3.1468	5.80812	MUA 2024B
Pan 3-1	3.4504	0.675774	307.513	2.12068	4.78013	MUA 2024B
Pan 30	3.61547	0.676251	307.938	2.28482	4.94613	MUA 2024B
Pan 31	4.31134	0.677531	308.901	2.97818	5.6445	MUA 2024B
Pan 32	4.63242	0.676275	307.966	3.30172	5.96312	MUA 2024B
Pan 33	3.40256	0.676204	307.877	2.07199	4.73312	MUA 2024B
Pan 34	3.10208	0.67664	308.228	1.77066	4.43349	MUA 2024B
Pan 35	4.62473	0.677555	308.921	3.29153	5.95794	MUA 2024B
Pan 36	2.47602	0.675746	307.474	1.14635	3.80569	MUA 2024B
Pan 37	4.29419	0.676246	307.927	2.96354	5.62483	MUA 2024B
Pan 38	2.37103	0.677531	308.901	1.03787	3.70419	MUA 2024B
Pan 38-1	2.66066	0.675475	307.311	1.33152	3.9898	MUA 2024B
Pan 40	2.75401	0.677555	308.921	1.42081	4.08722	MUA 2024B
Pan 41	4.58346	0.67577	307.509	3.25374	5.91317	MUA 2024B
Pan 5	2.27066	0.676174	307.846	0.940152	3.60117	MUA 2024B
Pan 6	3.95403	0.676174	307.846	2.62352	5.28454	MUA 2024B
Pan 8	2.55072	0.676275	307.966	1.22002	3.88143	MUA 2024B
Pan 9	4.4255	0.676204	307.877	3.09493	5.75607	MUA 2024B
PI 615437A	2.86566	0.675779	307.516	1.53592	4.19539	MUA 2024B
PI 615437B	3.544	0.676219	307.894	2.2134	4.87459	MUA 2024B
Roan	2.19078	0.676294	307.984	0.860042	3.52152	MUA 2024B
S 10.4	4.7048	0.676564	308.134	3.37353	6.03607	MUA 2024B
S 11.1A	4.11894	0.676564	308.134	2.78767	5.45021	MUA 2024B
S 11.1B	2.92887	0.676207	307.883	1.5983	4.25944	MUA 2024B
S 12.17A	4.25496	0.676139	307.794	2.92452	5.5854	MUA 2024B
S 12.17B	2.80747	0.676139	307.794	1.47703	4.13791	MUA 2024B
S 13.12	3.15817	0.676139	307.794	1.82773	4.48861	MUA 2024B
S 13.2	1.8205	0.676182	307.848	0.489979	3.15103	MUA 2024B
S 13.2A	5.03786	0.675267	307.021	3.70912	6.3666	MUA 2024B
S 13.2B	2.09583	0.676564	308.134	0.764561	3.4271	MUA 2024B
S 3.12	3.97755	0.675395	307.194	2.64857	5.30654	MUA 2024B
S 3.16	2.45449	0.675654	307.35	1.12499	3.78398	MUA 2024B
S 3.17	4.60779	0.676207	307.883	3.27722	5.93836	MUA 2024B
S 3.37	3.41739	0.67572	307.44	2.08777	4.74701	MUA 2024B
S 6.2	3.17955	0.676201	307.873	1.84899	4.51011	MUA 2024B
S 6.22A	2.91486	0.675743	307.468	1.5852	4.24453	MUA 2024B
S 6.22B	2.92107	0.676201	307.873	1.59051	4.25163	MUA 2024B
S 7.11A	4.29008	0.676207	307.883	2.95951	5.62065	MUA 2024B
S 7.11B	2.29709	0.675696	307.403	0.967511	3.62666	MUA 2024B
S 9.2	4.71053	0.676182	307.848	3.38001	6.04105	MUA 2024B
Safari	4.13251	0.676672	308.269	2.80103	5.46399	MUA 2024B
Saga	1.97787	0.676151	307.805	0.647403	3.30833	MUA 2024B
Salama	1.99562	0.675884	307.658	0.665682	3.32556	MUA 2024B
Santa	2.44426	0.67578	307.525	1.11452	3.774	MUA 2024B
Saxon A	2.34151	0.67585	307.616	1.01163	3.67138	MUA 2024B
Saxon B	2.8097	0.677548	308.916	1.47651	4.14289	MUA 2024B
Sentinel	3.35983	0.676658	308.256	2.02838	4.69129	MUA 2024B
Serenade	2.78659	0.677548	308.916	1.45339	4.11978	MUA 2024B
Signal	3.79758	0.675386	307.184	2.46861	5.12655	MUA 2024B
Spike	3.16328	0.675884	307.658	1.83334	4.49322	MUA 2024B
SRE-B-15C	2.99512	0.676322	308.045	1.66432	4.32591	MUA 2024B
SRE-D-11-13	1.90025	0.675654	307.35	0.570761	3.22975	MUA 2024B
SS 86045-23-2A	1.99256	0.676564	308.134	0.66129	3.32383	MUA 2024B
SS 86045-23-2B	2.11591	0.676201	307.873	0.785351	3.44647	MUA 2024B
Status	2.32643	0.676658	308.256	0.994973	3.65788	MUA 2024B
UG5	1.92777	0.675823	307.58	0.597949	3.25759	MUA 2024B
UG5 × 4M	3.40002	0.6761	307.741	2.06965	4.73038	MUA 2024B
UG5 × 4N-1	2.62422	0.6761	307.741	1.29386	3.95459	MUA 2024B
UG5 × RPP5	3.72639	0.675669	307.374	2.39686	5.05591	MUA 2024B
Ux 990 - 001	1.93168	0.677107	308.596	0.599348	3.26401	MUA 2024B
Ux 990 - 004	0.91876	0.675741	307.464	-0.410902	2.24842	MUA 2024B
Ux 990 - 004A	1.78867	0.6761	307.741	0.458307	3.11903	MUA 2024B
Ux 990 - 006	2.35018	0.675793	307.531	1.02042	3.67995	MUA 2024B
Ux 990 - 007	2.48269	0.677107	308.596	1.15036	3.81502	MUA 2024B
Ux 990 - 008	1.10014	0.676591	308.169	-0.231188	2.43146	MUA 2024B
Ux 990 - 010	1.26729	0.675741	307.464	-0.0623735	2.59695	MUA 2024B
Ux 990 - 011	1.4681	0.676591	308.169	0.136774	2.79942	MUA 2024B
Ux 990 - 013	1.13941	0.675356	307.146	-0.189498	2.46832	MUA 2024B
Ux 990 - 013A	1.08524	0.675782	307.522	-0.244504	2.41498	MUA 2024B
Ux 990 - 013B	2.18876	0.676049	307.672	0.858497	3.51903	MUA 2024B
Ux 990 - 014	1.09861	0.676131	307.777	-0.231814	2.42903	MUA 2024B
Ux 990 - 015	1.82936	0.677107	308.596	0.497028	3.16169	MUA 2024B
Ux 990 - 016	1.65498	0.676539	308.105	0.323754	2.9862	MUA 2024B
Ux 990 - 017	2.07767	0.676575	308.149	0.74638	3.40896	MUA 2024B
Ux 990 - 021	1.70747	0.677124	308.613	0.375103	3.03983	MUA 2024B
Ux 990 - 021A	1.64308	0.675628	307.315	0.313638	2.97252	MUA 2024B
Ux 990 - 022	4.53668	0.676131	307.777	3.20626	5.86711	MUA 2024B
Ux 990 - 024	1.14895	0.676575	308.149	-0.182345	2.48024	MUA 2024B
Ux 990 - 026	2.14952	0.675374	307.171	0.820575	3.47846	MUA 2024B
Ux 990 - 028	1.97314	0.675673	307.375	0.643606	3.30267	MUA 2024B
Ux 990 - 030	2.78292	0.676104	307.743	1.45255	4.11329	MUA 2024B
Ux 990 - 031	1.43657	0.675838	307.604	0.106716	2.76642	MUA 2024B
Ux 990 - 032	1.59458	0.675785	307.528	0.26483	2.92432	MUA 2024B
Ux 990 - 033	1.7672	0.677107	308.596	0.434867	3.09953	MUA 2024B
Ux 990 - 036	1.08566	0.675326	307.102	-0.243194	2.41451	MUA 2024B
Ux 990 - 037	2.18029	0.676539	308.105	0.849072	3.51151	MUA 2024B
Ux 990 - 038	1.24097	0.676081	307.716	-0.0893585	2.5713	MUA 2024B
Ux 990 - 044	1.44727	0.676591	308.169	0.115946	2.77859	MUA 2024B
Ux 990 - 046	1.6864	0.676131	307.777	0.355978	3.01683	MUA 2024B
Ux 990 - 047	2.51029	0.676591	308.169	1.17897	3.84161	MUA 2024B
Ux 990 - 048	1.73177	0.676104	307.743	0.401401	3.06215	MUA 2024B
Ux 990 - 049	1.96367	0.676126	307.774	0.633256	3.29408	MUA 2024B
Ux 990 - 050	1.07812	0.675659	307.359	-0.251378	2.40763	MUA 2024B
Ux 990 - 052	1.23628	0.675673	307.375	-0.0932455	2.56581	MUA 2024B
Ux 990 - 052B	1.66627	0.675647	307.341	0.336786	2.99575	MUA 2024B
Ux 990 - 053	1.4425	0.676575	308.149	0.111205	2.77379	MUA 2024B
Ux 990 - 054	1.45736	0.677124	308.613	0.124992	2.78972	MUA 2024B
Ux 990 - 056	1.45368	0.676575	308.149	0.122391	2.78497	MUA 2024B
Ux 990 - 062	1.62692	0.675669	307.374	0.297402	2.95645	MUA 2024B
Ux 990 - 064	1.86896	0.675793	307.531	0.5392	3.19873	MUA 2024B
Ux 990 - 068	1.7651	0.675794	307.54	0.435335	3.09486	MUA 2024B
Ux 990 - 070	2.25105	0.675726	307.453	0.921418	3.58068	MUA 2024B
Ux 990 - 072	1.26333	0.676081	307.716	-0.0669934	2.59366	MUA 2024B
Ux 990 - 074	1.65726	0.677124	308.613	0.324897	2.98962	MUA 2024B
Ux 990 - 076	1.5158	0.677124	308.613	0.18344	2.84817	MUA 2024B
Ux 990 - 077	1.01961	0.675389	307.196	-0.309365	2.34858	MUA 2024B
Ux 990 - 078	1.66398	0.675794	307.54	0.334213	2.99374	MUA 2024B
Ux 990 - 079A	1.39914	0.675647	307.341	0.0696566	2.72862	MUA 2024B
Ux 990 - 079B1	1.54999	0.676078	307.709	0.219667	2.88031	MUA 2024B
Ux 990 - 080	1.9944	0.676539	308.105	0.663182	3.32562	MUA 2024B
Ux 990 - 083	1.96483	0.676049	307.672	0.634563	3.29509	MUA 2024B
Ux 990 - 083-1	1.50605	0.676126	307.774	0.175637	2.83646	MUA 2024B
Ux 990 - 084	1.97313	0.675361	307.157	0.644206	3.30204	MUA 2024B
Ux 990 - 086	1.46174	0.675816	307.571	0.131936	2.79155	MUA 2024B
Ux 990 - 086B	1.50104	0.6761	307.741	0.17068	2.83141	MUA 2024B
Ux 990 - 088	1.32381	0.676078	307.709	-0.00651378	2.65413	MUA 2024B
Ux 990 - 091	1.29934	0.675782	307.522	-0.0303988	2.62909	MUA 2024B
Ux 990 - 092	2.45764	0.676539	308.105	1.12642	3.78886	MUA 2024B
Ux 990 - 094	1.73373	0.675759	307.494	0.404038	3.06343	MUA 2024B
Ux 990 - 095	1.17969	0.675816	307.571	-0.150119	2.5095	MUA 2024B
Ux 990 - 096A	1.17475	0.677107	308.596	-0.157585	2.50708	MUA 2024B
Ux 990 - 096B	1.74524	0.676104	307.743	0.414863	3.07561	MUA 2024B
Ux 990 - 096B1	1.0662	0.675726	307.453	-0.26343	2.39584	MUA 2024B
Ux 990 - 097	1.98739	0.676049	307.672	0.657124	3.31765	MUA 2024B
Ux 990 - 098	2.29393	0.676078	307.709	0.96361	3.62425	MUA 2024B
Ux 990 - 100	1.29311	0.675659	307.359	-0.036387	2.62262	MUA 2024B
Ux 990 - 101	2.03973	0.676126	307.774	0.709314	3.37014	MUA 2024B
Ux 990 - 102	1.52651	0.677124	308.613	0.194149	2.85888	MUA 2024B
Ux 990 - 104	1.4462	0.675395	307.195	0.117214	2.77518	MUA 2024B
Ux 990 - 55A	1.72533	0.6761	307.741	0.394967	3.05569	MUA 2024B
Ux 990 - 55C	1.2521	0.675628	307.315	-0.0773416	2.58154	MUA 2024B
Ux 990 - 63	1.13582	0.675451	307.268	-0.193279	2.46491	MUA 2024B
Ux 990 - 79B2	0.971074	0.675746	307.476	-0.358598	2.30075	MUA 2024B
Ux 990 - 79B3	2.18648	0.675746	307.476	0.856807	3.51615	MUA 2024B
Williams 82	2.92576	0.675339	307.121	1.59689	4.25464	MUA 2024B
Wonder × 4M	3.6033	0.675778	307.513	2.27357	4.93303	MUA 2024B
Wondersoy	4.06502	0.677548	308.916	2.73183	5.39821	MUA 2024B
12.4 × NII-1	3.5871	0.456248	307.284	2.68933	4.48486	NAK 2024A
6N × 2N-2-4-1	3.21757	0.456483	307.521	2.31934	4.11579	NAK 2024A
6N × Saga-P-2	3.23764	0.456492	307.535	2.3394	4.13588	NAK 2024A
6N × Saga-P-3-2	2.15046	0.455969	306.951	1.25324	3.04768	NAK 2024A
6N × Signal	3.75087	0.456283	307.352	2.85304	4.64871	NAK 2024A
6N × Signal-1-2	3.25184	0.456283	307.352	2.354	4.14967	NAK 2024A
6N × Squire-7	2.6023	0.456519	307.588	1.70401	3.5006	NAK 2024A
8.11 × 2N	2.91588	0.456901	308.074	2.01684	3.81492	NAK 2024A
8.11 × 2N-3	2.70254	0.456492	307.535	1.8043	3.60079	NAK 2024A
AGS 329	1.63157	0.456608	307.747	0.733099	2.53004	NAK 2024A
AGS 338	1.77004	0.456052	307.108	0.872659	2.66742	NAK 2024A
AX 001	4.50099	0.456609	307.742	3.60252	5.39946	NAK 2024A
BSPS 48A- 01-1	3.94666	0.456802	307.897	3.04781	4.84551	NAK 2024A
BSPS 48A- 03-1	3.17391	0.456556	307.65	2.27555	4.07228	NAK 2024A
BSPS 48A- 1-6	3.401	0.456028	307.065	2.50366	4.29833	NAK 2024A
BSPS 48A- 19	3.13828	0.456667	307.852	2.23969	4.03686	NAK 2024A
BSPS 48A- 27-1	4.30502	0.456045	307.095	3.40765	5.20239	NAK 2024A
BSPS 48A- 27-10	4.25717	0.456561	307.663	3.35879	5.15554	NAK 2024A
BSPS 48A- 27-6	4.26156	0.455948	306.909	3.36438	5.15874	NAK 2024A
BSPS 48A- 27-7	4.33647	0.456846	307.976	3.43754	5.23541	NAK 2024A
BSPS 48A- 30	3.58993	0.456802	307.897	2.69108	4.48878	NAK 2024A
BSPS 48A- 38	4.15378	0.456846	307.976	3.25485	5.05272	NAK 2024A
BSPS 48A- 3A	3.68796	0.456492	307.535	2.78972	4.58621	NAK 2024A
BSPS 48A-01-2	4.11392	0.457199	308.379	3.21429	5.01354	NAK 2024A
BSPS 48A-10-3	4.02123	0.456686	307.905	3.12261	4.91986	NAK 2024A
BSPS 48A-10-6	2.54308	0.456802	307.897	1.64424	3.44193	NAK 2024A
BSPS 48A-12A	4.25738	0.457199	308.379	3.35776	5.15701	NAK 2024A
BSPS 48A-16	3.31889	0.456613	307.766	2.42041	4.21737	NAK 2024A
BSPS 48A-16A	3.58585	0.456258	307.305	2.68806	4.48363	NAK 2024A
BSPS 48A-16B	4.12794	0.45651	307.57	3.22967	5.02622	NAK 2024A
BSPS 48A-17	4.24319	0.456	307.011	3.34591	5.14047	NAK 2024A
BSPS 48A-18	3.59343	0.456846	307.976	2.69449	4.49236	NAK 2024A
BSPS 48A-18A	3.89982	0.457208	308.401	3.00018	4.79946	NAK 2024A
BSPS 48A-19	4.14046	0.456276	307.337	3.24264	5.03828	NAK 2024A
BSPS 48A-20	3.76701	0.456667	307.852	2.86843	4.66559	NAK 2024A
BSPS 48A-24	4.13507	0.457208	308.401	3.23543	5.03471	NAK 2024A
BSPS 48A-24-2A-3	4.16094	0.456583	307.711	3.26252	5.05936	NAK 2024A
BSPS 48A-27-1-1	3.66434	0.456293	307.366	2.76648	4.56219	NAK 2024A
BSPS 48A-27-3B	3.93245	0.456613	307.766	3.03397	4.83093	NAK 2024A
BSPS 48A-27-4	4.38903	0.456492	307.535	3.49079	5.28728	NAK 2024A
BSPS 48A-27-7	4.3997	0.456334	307.442	3.50177	5.29763	NAK 2024A
BSPS 48A-27-8	4.2077	0.457857	309.048	3.30679	5.10861	NAK 2024A
BSPS 48A-28	4.44466	0.457199	308.379	3.54503	5.34428	NAK 2024A
BSPS 48A-28-1	4.18939	0.457199	308.379	3.28976	5.08901	NAK 2024A
BSPS 48A-28-1-2	4.17406	0.456492	307.535	3.27582	5.07231	NAK 2024A
BSPS 48A-29	4.05739	0.45651	307.57	3.15911	4.95567	NAK 2024A
BSPS 48A-2B	3.97606	0.457199	308.379	3.07643	4.87568	NAK 2024A
BSPS 48A-3A	4.20948	0.456003	307.024	3.31219	5.10676	NAK 2024A
BSPS 48A-6-1	3.50282	0.457208	308.401	2.60318	4.40247	NAK 2024A
BSPS 48A-6-3	3.5644	0.456402	307.571	2.66634	4.46247	NAK 2024A
BSPS 48A-9-2	3.59152	0.456276	307.337	2.6937	4.48934	NAK 2024A
BSPS 48A-9-4	4.65278	0.45651	307.57	3.7545	5.55106	NAK 2024A
BSPS 48A-9-5	3.63309	0.456846	307.976	2.73415	4.53202	NAK 2024A
BSPS 48A-9-6	4.07792	0.456613	307.766	3.17944	4.9764	NAK 2024A
BSPS 48A-9-6-1	3.80186	0.456302	307.383	2.90399	4.69973	NAK 2024A
BSPS 48A-9-9	3.54205	0.456017	307.047	2.64473	4.43936	NAK 2024A
BSPS48A-13	2.88815	0.456802	307.897	1.98931	3.787	NAK 2024A
Bulindi 18.4B-3	2.83544	0.455986	306.989	1.93819	3.7327	NAK 2024A
Bulindi 18.4B-4	3.24971	0.456258	307.305	2.35192	4.14749	NAK 2024A
Carsoy 79	2.17632	0.456337	307.458	1.27839	3.07426	NAK 2024A
Dassel	1.84379	0.456505	307.562	0.94552	2.74206	NAK 2024A
DN 10	3.70154	0.456286	307.354	2.8037	4.59938	NAK 2024A
DN 12	3.58073	0.45698	308.215	2.68154	4.47993	NAK 2024A
DN 13	1.55973	0.45698	308.215	0.660533	2.45892	NAK 2024A
DN 13-1	3.74239	0.456043	307.089	2.84503	4.63976	NAK 2024A
DN 14	3.20124	0.457549	308.766	2.30094	4.10155	NAK 2024A
DN 15	3.2255	0.456909	308.083	2.32644	4.12456	NAK 2024A
DN 16	3.82242	0.457549	308.766	2.92211	4.72272	NAK 2024A
DN 16-1	3.98436	0.45698	308.215	3.08517	4.88356	NAK 2024A
DN 17	4.24181	0.456388	307.542	3.34377	5.13985	NAK 2024A
DN 20	2.66976	0.456388	307.542	1.77172	3.5678	NAK 2024A
DN 21	4.49664	0.456289	307.363	3.59879	5.39448	NAK 2024A
DN 22	4.33763	0.456909	308.083	3.43857	5.23669	NAK 2024A
DN 3	4.79094	0.45698	308.215	3.89174	5.69013	NAK 2024A
DN 4	3.03246	0.457549	308.766	2.13216	3.93277	NAK 2024A
DN 5	3.33365	0.456909	308.083	2.43459	4.23271	NAK 2024A
DN 7	4.61647	0.45607	307.135	3.71905	5.51388	NAK 2024A
DN 8	4.31188	0.456575	307.697	3.41348	5.21028	NAK 2024A
DN 9	4.53235	0.456286	307.354	3.63451	5.43019	NAK 2024A
DRS 173	2.45687	0.455943	306.902	1.5597	3.35404	NAK 2024A
Duiker	3.91141	0.457561	308.781	3.01108	4.81174	NAK 2024A
Duiker × 3N-4	3.88676	0.456492	307.535	2.98852	4.78501	NAK 2024A
Frieskby III	2.06319	0.456278	307.343	1.16537	2.96102	NAK 2024A
G 1882	2.72908	0.45658	307.699	1.83066	3.62749	NAK 2024A
G 2043	1.93188	0.456249	307.288	1.03411	2.82965	NAK 2024A
G 2043A	3.36464	0.457857	309.048	2.46373	4.26555	NAK 2024A
G 2843	1.65837	0.456266	307.316	0.760567	2.55617	NAK 2024A
G 457021-26-3-1	3.67247	0.457857	309.048	2.77156	4.57339	NAK 2024A
G 4890-21-13-13	2.18774	0.456231	307.249	1.29	3.08547	NAK 2024A
G 50B	3.80282	0.456608	307.747	2.90435	4.70129	NAK 2024A
G 548360	3.33076	0.457857	309.048	2.42985	4.23167	NAK 2024A
G 548360-1	3.53444	0.456291	307.361	2.63659	4.43229	NAK 2024A
G 57	2.0957	0.457857	309.048	1.19479	2.99661	NAK 2024A
G 62843B	2.38635	0.457857	309.048	1.48544	3.28726	NAK 2024A
G 7955	1.66114	0.456686	307.905	0.762522	2.55976	NAK 2024A
G 84037-31-1-23	3.33936	0.456334	307.442	2.44142	4.23729	NAK 2024A
G 85037-2-3-54A	2.30663	0.457857	309.048	1.40572	3.20754	NAK 2024A
G 8527	2.30306	0.456583	307.711	1.40464	3.20148	NAK 2024A
G SRE-C-14A	3.49223	0.456402	307.571	2.59417	4.3903	NAK 2024A
G50	2.8844	0.456039	307.09	1.98705	3.78176	NAK 2024A
GC 00138-29	4.43388	0.456291	307.361	3.53603	5.33173	NAK 2024A
GC 840507-31-1	2.36562	0.456583	307.711	1.4672	3.26404	NAK 2024A
K-Local	3.95048	0.456933	308.126	3.05137	4.84958	NAK 2024A
Kabanyolo 1	4.24983	0.456326	307.433	3.35191	5.14775	NAK 2024A
Koica	2.27397	0.456904	308.074	1.37493	3.17302	NAK 2024A
Kuntz	4.47401	0.45598	306.974	3.57676	5.37125	NAK 2024A
Maksoy 1N	3.67869	0.456262	307.311	2.7809	4.57649	NAK 2024A
Maksoy 2N	4.14014	0.456294	307.377	3.24228	5.03799	NAK 2024A
Maksoy 2N × 5N-1	4.08347	0.456248	307.284	3.1857	4.98123	NAK 2024A
Maksoy 3N	4.36664	0.457561	308.781	3.46631	5.26697	NAK 2024A
Maksoy 4N	3.97036	0.456923	308.113	3.07127	4.86944	NAK 2024A
Maksoy 4N-58-1	3.4336	0.456298	307.379	2.53574	4.33146	NAK 2024A
Maksoy 5N	4.12801	0.456923	308.113	3.22893	5.0271	NAK 2024A
Maksoy 6N	2.86798	0.456292	307.363	1.97013	3.76583	NAK 2024A
Maksoy 6N × Signal-1	3.02916	0.456262	307.311	2.13136	3.92695	NAK 2024A
Nam II × GC 17.3	3.03295	0.456901	308.074	2.13391	3.93199	NAK 2024A
Namsoy 1	4.01172	0.456933	308.126	3.11261	4.91082	NAK 2024A
Namsoy 2	4.28858	0.456664	307.839	3.39001	5.18716	NAK 2024A
Namsoy 3	3.50432	0.455997	307.008	2.60705	4.4016	NAK 2024A
Namsoy 4M	3.56564	0.456933	308.126	2.66653	4.46474	NAK 2024A
Namsoy 4M × 14.1-24	3.59701	0.456483	307.521	2.69879	4.49524	NAK 2024A
Namsoy 4M × 2N	3.56771	0.456901	308.074	2.66867	4.46675	NAK 2024A
Namsoy 4M × 4N	3.32005	0.456901	308.074	2.42101	4.21909	NAK 2024A
NG 14.1 × NII	3.34882	0.456483	307.521	2.4506	4.24705	NAK 2024A
NGDT 1.13-4	3.56485	0.456302	307.383	2.66698	4.46272	NAK 2024A
NGDT 1.15-4	4.09871	0.456904	308.074	3.19967	4.99776	NAK 2024A
NGDT 10.6-2	4.73513	0.456561	307.663	3.83676	5.63351	NAK 2024A
NGDT 13.5	2.74904	0.456285	307.355	1.8512	3.64687	NAK 2024A
NGDT 14.11-3	3.92449	0.457208	308.401	3.02484	4.82413	NAK 2024A
NGDT 14.17	4.50136	0.457208	308.401	3.60171	5.401	NAK 2024A
NGDT 15.16-3	3.98295	0.457175	308.339	3.08337	4.88253	NAK 2024A
NGDT 18.48-1	3.38639	0.456069	307.15	2.48898	4.28381	NAK 2024A
NGDT 18.4B-2	4.05704	0.456048	307.107	3.15966	4.95441	NAK 2024A
NGDT 2.13-3	4.1323	0.457218	308.413	3.23264	5.03196	NAK 2024A
NGDT 2.15-18	4.02114	0.457175	308.339	3.12157	4.92072	NAK 2024A
NGDT 2.15-2A	2.82033	0.457218	308.413	1.92067	3.71999	NAK 2024A
NGDT 2.15-2A-1	4.1644	0.456063	307.133	3.267	5.06181	NAK 2024A
NGDT 2.15-2B	4.05571	0.456072	307.144	3.15829	4.95313	NAK 2024A
NGDT 2.15-4A	3.92653	0.456561	307.663	3.02815	4.8249	NAK 2024A
NGDT 2.15-7	4.12733	0.456556	307.65	3.22897	5.0257	NAK 2024A
NGDT 2.15-8	4.15263	0.456667	307.852	3.25404	5.05121	NAK 2024A
NGDT 2.15-9A	4.19775	0.456285	307.355	3.29991	5.09558	NAK 2024A
NGDT 2.15-9B	3.8687	0.456664	307.839	2.97012	4.76727	NAK 2024A
NGDT 2.15C	2.89256	0.456557	307.654	1.99419	3.79093	NAK 2024A
NGDT 3.14-1	3.90406	0.456556	307.65	3.00569	4.80242	NAK 2024A
NGDT 3.15-10	3.32447	0.456285	307.355	2.42664	4.22231	NAK 2024A
NGDT 3.24-2	4.4546	0.456285	307.355	3.55676	5.35243	NAK 2024A
NGDT 3.7-1	3.92186	0.456904	308.074	3.02281	4.8209	NAK 2024A
NGDT 3.9-7	3.68561	0.456052	307.1	2.78823	4.58299	NAK 2024A
NGDT 4.11-2	3.85008	0.457218	308.413	2.95041	4.74974	NAK 2024A
NGDT 4.11-4	3.60043	0.457175	308.339	2.70086	4.50001	NAK 2024A
NGDT 4.11-7	3.93745	0.456557	307.654	3.03908	4.83582	NAK 2024A
NGDT 4.12-1	3.90895	0.457175	308.339	3.00937	4.80852	NAK 2024A
NGDT 4.20-1	3.80507	0.456346	307.471	2.90711	4.70302	NAK 2024A
NGDT 6.10-3	3.55721	0.456904	308.074	2.65816	4.45625	NAK 2024A
NGDT 7.11-2	4.64491	0.455961	306.936	3.7477	5.54211	NAK 2024A
NGDT 7.20-2	2.95705	0.457218	308.413	2.05739	3.85671	NAK 2024A
NGDT 8.10-9	3.93537	0.457561	308.781	3.03504	4.83571	NAK 2024A
NGDT 8.11-9	4.10129	0.457218	308.413	3.20163	5.00095	NAK 2024A
NGDT 9.4	4.25721	0.457175	308.339	3.35763	5.15679	NAK 2024A
Pan 1	4.59753	0.456632	307.792	3.69901	5.49604	NAK 2024A
Pan 107	3.58248	0.457566	308.786	2.68214	4.48282	NAK 2024A
Pan 11	4.3291	0.457566	308.786	3.42876	5.22944	NAK 2024A
Pan 12	3.05161	0.456609	307.742	2.15314	3.95008	NAK 2024A
Pan 13	4.31257	0.45665	307.822	3.41402	5.21112	NAK 2024A
Pan 15	2.46606	0.456628	307.78	1.56755	3.36456	NAK 2024A
Pan 15-1	4.28584	0.456609	307.742	3.38737	5.18431	NAK 2024A
Pan 16	4.42744	0.457566	308.786	3.5271	5.32778	NAK 2024A
Pan 19	4.59678	0.456286	307.36	3.69894	5.49462	NAK 2024A
Pan 22	3.92916	0.456021	307.059	3.03184	4.82648	NAK 2024A
Pan 23	2.72652	0.457549	308.766	1.82621	3.62683	NAK 2024A
Pan 25	2.23411	0.457566	308.786	1.33377	3.13445	NAK 2024A
Pan 25-1	4.3518	0.456628	307.78	3.4533	5.25031	NAK 2024A
Pan 26	4.10144	0.456268	307.323	3.20363	4.99924	NAK 2024A
Pan 27	3.05884	0.456597	307.729	2.16039	3.95729	NAK 2024A
Pan 3	2.66632	0.456632	307.792	1.76781	3.56484	NAK 2024A
Pan 3-1	4.11539	0.456289	307.363	3.21755	5.01324	NAK 2024A
Pan 30	3.98886	0.456632	307.792	3.09034	4.88737	NAK 2024A
Pan 31	3.29185	0.457549	308.766	2.39154	4.19215	NAK 2024A
Pan 32	3.67745	0.45665	307.822	2.7789	4.576	NAK 2024A
Pan 33	4.17459	0.456597	307.729	3.27615	5.07304	NAK 2024A
Pan 34	4.17965	0.456909	308.083	3.28059	5.07871	NAK 2024A
Pan 35	4.12062	0.457566	308.786	3.22028	5.02096	NAK 2024A
Pan 36	3.659	0.456268	307.323	2.7612	4.55681	NAK 2024A
Pan 37	4.35254	0.456628	307.78	3.45404	5.25105	NAK 2024A
Pan 38	1.75181	0.457549	308.766	0.851505	2.65212	NAK 2024A
Pan 38-1	4.40386	0.456079	307.166	3.50642	5.30129	NAK 2024A
Pan 40	2.97601	0.457566	308.786	2.07567	3.87635	NAK 2024A
Pan 41	4.34712	0.456286	307.36	3.44928	5.24496	NAK 2024A
Pan 5	3.8991	0.456575	307.697	3.0007	4.7975	NAK 2024A
Pan 6	4.30885	0.456575	307.697	3.41045	5.20726	NAK 2024A
Pan 8	4.33509	0.45665	307.822	3.43654	5.23364	NAK 2024A
Pan 9	4.04566	0.456597	307.729	3.14721	4.94411	NAK 2024A
PI 615437A	3.93956	0.456293	307.366	3.04171	4.83741	NAK 2024A
PI 615437B	3.37588	0.456608	307.747	2.47741	4.27435	NAK 2024A
Roan	3.6969	0.456664	307.839	2.79832	4.59548	NAK 2024A
S 10.4	3.21263	0.456852	307.984	2.31369	4.11158	NAK 2024A
S 11.1A	3.83743	0.456852	307.984	2.93848	4.73637	NAK 2024A
S 11.1B	3.87364	0.456599	307.736	2.97519	4.77209	NAK 2024A
S 12.17A	3.57046	0.456549	307.643	2.67211	4.46881	NAK 2024A
S 12.17B	3.80259	0.456549	307.643	2.90424	4.70095	NAK 2024A
S 13.12	4.50323	0.456549	307.643	3.60488	5.40158	NAK 2024A
S 13.2	4.09684	0.45658	307.699	3.19843	4.99526	NAK 2024A
S 13.2A	4.46275	0.455924	306.867	3.56562	5.35989	NAK 2024A
S 13.2B	2.72923	0.456852	307.984	1.83029	3.62818	NAK 2024A
S 3.12	3.56643	0.456019	307.045	2.66911	4.46374	NAK 2024A
S 3.16	3.71473	0.4562	307.195	2.81706	4.6124	NAK 2024A
S 3.17	4.92726	0.456599	307.736	4.02881	5.82571	NAK 2024A
S 3.37	4.29142	0.456249	307.288	3.39365	5.18919	NAK 2024A
S 6.2	4.45203	0.456595	307.725	3.55359	5.35048	NAK 2024A
S 6.22A	3.42787	0.456266	307.316	2.53007	4.32567	NAK 2024A
S 6.22B	4.48153	0.456595	307.725	3.58309	5.37998	NAK 2024A
S 7.11A	4.28912	0.456599	307.736	3.39066	5.18757	NAK 2024A
S 7.11B	4.53567	0.456231	307.249	3.63794	5.43341	NAK 2024A
S 9.2	4.46612	0.45658	307.699	3.56771	5.36454	NAK 2024A
Safari	4.40998	0.456933	308.126	3.51088	5.30908	NAK 2024A
Saga	3.17492	0.456557	307.654	2.27655	4.07329	NAK 2024A
Salama	3.78671	0.456371	307.513	2.88871	4.68472	NAK 2024A
Santa	3.22386	0.456294	307.377	2.32601	4.12172	NAK 2024A
Saxon A	3.90252	0.456346	307.471	3.00456	4.80047	NAK 2024A
Saxon B	4.01287	0.457561	308.781	3.11254	4.9132	NAK 2024A
Sentinel	3.16231	0.456923	308.113	2.26322	4.06139	NAK 2024A
Serenade	3.85966	0.457561	308.781	2.95933	4.75999	NAK 2024A
Signal	2.89135	0.456013	307.034	1.99405	3.78866	NAK 2024A
Spike	3.76742	0.456371	307.513	2.86941	4.66542	NAK 2024A
SRE-B-15C	2.95917	0.456686	307.905	2.06055	3.85779	NAK 2024A
SRE-D-11-13	2.90997	0.4562	307.195	2.01229	3.80764	NAK 2024A
SS 86045-23-2A	2.44261	0.456852	307.984	1.54366	3.34156	NAK 2024A
SS 86045-23-2B	1.62891	0.456595	307.725	0.73047	2.52736	NAK 2024A
Status	3.45675	0.456923	308.113	2.55766	4.35583	NAK 2024A
UG5	3.44861	0.456326	307.433	2.55069	4.34653	NAK 2024A
UG5 × 4M	3.81763	0.456519	307.588	2.91933	4.71592	NAK 2024A
UG5 × 4N-1	3.67113	0.456519	307.588	2.77283	4.56943	NAK 2024A
UG5 × RPP5	3.66842	0.456211	307.22	2.77073	4.56612	NAK 2024A
Ux 990 - 001	2.82257	0.457245	308.456	1.92285	3.72228	NAK 2024A
Ux 990 - 004	1.48478	0.456264	307.312	0.586981	2.38258	NAK 2024A
Ux 990 - 004A	1.9938	0.456519	307.588	1.0955	2.89209	NAK 2024A
Ux 990 - 006	2.18943	0.456303	307.381	1.29156	3.08731	NAK 2024A
Ux 990 - 007	3.31908	0.457245	308.456	2.41937	4.2188	NAK 2024A
Ux 990 - 008	1.55332	0.456873	308.021	0.654337	2.45231	NAK 2024A
Ux 990 - 010	1.65814	0.456264	307.312	0.760345	2.55594	NAK 2024A
Ux 990 - 011	1.90955	0.456873	308.021	1.01056	2.80854	NAK 2024A
Ux 990 - 013	1.75981	0.45599	306.995	0.862544	2.65707	NAK 2024A
Ux 990 - 013A	1.99496	0.456296	307.372	1.0971	2.89282	NAK 2024A
Ux 990 - 013B	2.1119	0.456481	307.516	1.21368	3.01012	NAK 2024A
Ux 990 - 014	1.89952	0.456542	307.625	1.00118	2.79786	NAK 2024A
Ux 990 - 015	2.8446	0.457245	308.456	1.94489	3.74432	NAK 2024A
Ux 990 - 016	1.91357	0.456834	307.955	1.01466	2.81248	NAK 2024A
Ux 990 - 017	2.32422	0.456861	308.001	1.42526	3.22318	NAK 2024A
Ux 990 - 021	2.9392	0.457257	308.474	2.03946	3.83894	NAK 2024A
Ux 990 - 021A	1.91002	0.45618	307.158	1.01239	2.80766	NAK 2024A
Ux 990 - 022	2.45522	0.456542	307.625	1.55688	3.35356	NAK 2024A
Ux 990 - 024	2.45271	0.456861	308.001	1.55375	3.35167	NAK 2024A
Ux 990 - 026	1.85841	0.456004	307.021	0.961126	2.7557	NAK 2024A
Ux 990 - 028	2.13941	0.456214	307.22	1.24171	3.03711	NAK 2024A
Ux 990 - 030	2.04063	0.456522	307.59	1.14233	2.93893	NAK 2024A
Ux 990 - 031	1.67822	0.456337	307.458	0.780278	2.57616	NAK 2024A
Ux 990 - 032	2.60121	0.456298	307.379	1.70334	3.49907	NAK 2024A
Ux 990 - 033	1.56583	0.457245	308.456	0.666115	2.46554	NAK 2024A
Ux 990 - 036	1.63841	0.455968	306.95	0.741192	2.53563	NAK 2024A
Ux 990 - 037	2.22203	0.456834	307.955	1.32312	3.12094	NAK 2024A
Ux 990 - 038	2.273	0.456505	307.562	1.37473	3.17127	NAK 2024A
Ux 990 - 044	1.62747	0.456873	308.021	0.728487	2.52646	NAK 2024A
Ux 990 - 046	2.36561	0.456542	307.625	1.46727	3.26395	NAK 2024A
Ux 990 - 047	1.62747	0.456873	308.021	0.728487	2.52646	NAK 2024A
Ux 990 - 048	2.02438	0.456522	307.59	1.12608	2.92268	NAK 2024A
Ux 990 - 049	2.14582	0.456538	307.622	1.24749	3.04416	NAK 2024A
Ux 990 - 050	2.06837	0.456203	307.204	1.17069	2.96605	NAK 2024A
Ux 990 - 052	1.4151	0.456214	307.22	0.517401	2.3128	NAK 2024A
Ux 990 - 052B	2.50584	0.456195	307.185	1.60818	3.4035	NAK 2024A
Ux 990 - 053	1.93079	0.456861	308.001	1.03183	2.82975	NAK 2024A
Ux 990 - 054	1.69226	0.457257	308.474	0.792526	2.592	NAK 2024A
Ux 990 - 056	2.23226	0.456861	308.001	1.3333	3.13122	NAK 2024A
Ux 990 - 062	2.10408	0.456211	307.22	1.20638	3.00177	NAK 2024A
Ux 990 - 064	2.03637	0.456303	307.381	1.13849	2.93424	NAK 2024A
Ux 990 - 068	1.59778	0.456304	307.392	0.699906	2.49566	NAK 2024A
Ux 990 - 070	2.09537	0.456254	307.302	1.19759	2.99314	NAK 2024A
Ux 990 - 072	1.69984	0.456505	307.562	0.801568	2.5981	NAK 2024A
Ux 990 - 074	1.7579	0.457257	308.474	0.858165	2.65764	NAK 2024A
Ux 990 - 076	1.95163	0.457257	308.474	1.05189	2.85137	NAK 2024A
Ux 990 - 077	1.95395	0.456015	307.048	1.05664	2.85126	NAK 2024A
Ux 990 - 078	1.79831	0.456304	307.392	0.900435	2.69619	NAK 2024A
Ux 990 - 079A	1.36988	0.456195	307.185	0.472222	2.26755	NAK 2024A
Ux 990 - 079B1	2.36344	0.456502	307.555	1.46518	3.2617	NAK 2024A
Ux 990 - 080	1.47896	0.456834	307.955	0.580054	2.37787	NAK 2024A
Ux 990 - 083	1.88733	0.456481	307.516	0.98911	2.78555	NAK 2024A
Ux 990 - 083-1	1.88564	0.456538	307.622	0.987307	2.78397	NAK 2024A
Ux 990 - 084	2.36639	0.455995	307.008	1.46912	3.26366	NAK 2024A
Ux 990 - 086	1.89515	0.456321	307.424	0.99724	2.79305	NAK 2024A
Ux 990 - 086B	2.68984	0.456519	307.588	1.79155	3.58814	NAK 2024A
Ux 990 - 088	1.88253	0.456502	307.555	0.984269	2.78079	NAK 2024A
Ux 990 - 091	1.70241	0.456296	307.372	0.804554	2.60027	NAK 2024A
Ux 990 - 092	1.87896	0.456834	307.955	0.980054	2.77787	NAK 2024A
Ux 990 - 094	1.53659	0.456278	307.343	0.638762	2.43441	NAK 2024A
Ux 990 - 095	2.33059	0.456321	307.424	1.43268	3.22849	NAK 2024A
Ux 990 - 096A	2.02149	0.457245	308.456	1.12178	2.92121	NAK 2024A
Ux 990 - 096B	2.10255	0.456522	307.59	1.20425	3.00085	NAK 2024A
Ux 990 - 096B1	1.70647	0.456254	307.302	0.808696	2.60425	NAK 2024A
Ux 990 - 097	1.93201	0.456481	307.516	1.03379	2.83023	NAK 2024A
Ux 990 - 098	2.27289	0.456502	307.555	1.37463	3.17115	NAK 2024A
Ux 990 - 100	2.3208	0.456203	307.204	1.42312	3.21848	NAK 2024A
Ux 990 - 101	1.62435	0.456538	307.622	0.726022	2.52269	NAK 2024A
Ux 990 - 102	3.0418	0.457257	308.474	2.14206	3.94153	NAK 2024A
Ux 990 - 104	1.81146	0.456019	307.045	0.914139	2.70878	NAK 2024A
Ux 990 - 55A	1.72492	0.456519	307.588	0.826621	2.62321	NAK 2024A
Ux 990 - 55C	2.11083	0.45618	307.158	1.21319	3.00846	NAK 2024A
Ux 990 - 63	2.16445	0.456061	307.121	1.26705	3.06185	NAK 2024A
Ux 990 - 79B2	1.82882	0.456269	307.325	0.931011	2.72662	NAK 2024A
Ux 990 - 79B3	2.64616	0.456269	307.325	1.74836	3.54397	NAK 2024A
Williams 82	1.84528	0.455978	306.97	0.948039	2.74251	NAK 2024A
Wonder × 4M	3.52856	0.456292	307.363	2.6307	4.42641	NAK 2024A
Wondersoy	3.808	0.457561	308.781	2.90767	4.70833	NAK 2024A
12.4 × NII-1	4.59336	0.405958	306.888	3.79455	5.39218	NAK 2024B
6N × 2N-2-4-1	4.53925	0.406218	307.076	3.73993	5.33858	NAK 2024B
6N × Saga-P-2	2.7993	0.40623	307.087	1.99995	3.59864	NAK 2024B
6N × Saga-P-3-2	3.24596	0.405633	306.605	2.44778	4.04413	NAK 2024B
6N × Signal	4.38433	0.40601	306.96	3.58541	5.18324	NAK 2024B
6N × Signal-1-2	4.89716	0.40601	306.96	4.09825	5.69608	NAK 2024B
6N × Squire-7	3.2842	0.406271	307.146	2.48477	4.08362	NAK 2024B
8.11 × 2N	3.93543	0.406749	307.604	3.13507	4.73579	NAK 2024B
8.11 × 2N-3	4.1232	0.40623	307.087	3.32385	4.92255	NAK 2024B
AGS 329	2.64181	0.406401	307.312	1.84213	3.44149	NAK 2024B
AGS 338	3.18672	0.405752	306.763	2.38831	3.98513	NAK 2024B
AX 001	3.71981	0.406399	307.302	2.92013	4.51948	NAK 2024B
BSPS 48A- 01-1	4.41905	0.406601	307.413	3.61898	5.21912	NAK 2024B
BSPS 48A- 03-1	4.0724	0.406323	307.208	3.27287	4.87192	NAK 2024B
BSPS 48A- 1-6	4.43224	0.405718	306.72	3.6339	5.23059	NAK 2024B
BSPS 48A- 19	4.34007	0.406488	307.423	3.54022	5.13992	NAK 2024B
BSPS 48A- 27-1	4.11149	0.405742	306.749	3.3131	4.90988	NAK 2024B
BSPS 48A- 27-10	4.52418	0.406332	307.224	3.72464	5.32373	NAK 2024B
BSPS 48A- 27-6	4.50838	0.405602	306.562	3.71027	5.3065	NAK 2024B
BSPS 48A- 27-7	4.15931	0.406667	307.498	3.35911	4.95951	NAK 2024B
BSPS 48A- 30	4.40532	0.406601	307.413	3.60525	5.2054	NAK 2024B
BSPS 48A- 38	4.3002	0.406667	307.498	3.49999	5.1004	NAK 2024B
BSPS 48A- 3A	4.3707	0.40623	307.088	3.57135	5.17004	NAK 2024B
BSPS 48A-01-2	4.37162	0.407098	307.872	3.57057	5.17267	NAK 2024B
BSPS 48A-10-3	4.44318	0.406526	307.49	3.64325	5.2431	NAK 2024B
BSPS 48A-10-6	4.26125	0.406601	307.413	3.46118	5.06133	NAK 2024B
BSPS 48A-12A	4.53017	0.407098	307.872	3.72912	5.33122	NAK 2024B
BSPS 48A-16	4.47188	0.406413	307.338	3.67218	5.27159	NAK 2024B
BSPS 48A-16A	4.31253	0.405974	306.912	3.51369	5.11138	NAK 2024B
BSPS 48A-16B	4.17139	0.406257	307.126	3.37199	4.97079	NAK 2024B
BSPS 48A-17	4.35032	0.405678	306.665	3.55206	5.14859	NAK 2024B
BSPS 48A-18	4.40723	0.406667	307.498	3.60703	5.20743	NAK 2024B
BSPS 48A-18A	3.96704	0.407116	307.901	3.16596	4.76812	NAK 2024B
BSPS 48A-19	4.30092	0.405999	306.943	3.50202	5.09981	NAK 2024B
BSPS 48A-20	4.39529	0.406488	307.423	3.59544	5.19514	NAK 2024B
BSPS 48A-24	4.68746	0.407116	307.901	3.88638	5.48854	NAK 2024B
BSPS 48A-24-2A-3	3.81378	0.406368	307.279	3.01416	4.61339	NAK 2024B
BSPS 48A-27-1-1	4.09943	0.406023	306.972	3.30049	4.89837	NAK 2024B
BSPS 48A-27-3B	4.5258	0.406413	307.338	3.7261	5.32551	NAK 2024B
BSPS 48A-27-4	4.66498	0.40623	307.088	3.86563	5.46432	NAK 2024B
BSPS 48A-27-7	4.62326	0.406082	307.05	3.8242	5.42232	NAK 2024B
BSPS 48A-27-8	4.36069	0.4079	308.51	3.55808	5.16331	NAK 2024B
BSPS 48A-28	4.30904	0.407098	307.872	3.508	5.11009	NAK 2024B
BSPS 48A-28-1	4.45044	0.407098	307.872	3.64939	5.25148	NAK 2024B
BSPS 48A-28-1-2	4.52371	0.40623	307.088	3.72436	5.32306	NAK 2024B
BSPS 48A-29	4.34581	0.406257	307.126	3.54641	5.14521	NAK 2024B
BSPS 48A-2B	4.42126	0.407098	307.872	3.62021	5.22231	NAK 2024B
BSPS 48A-3A	4.52705	0.405685	306.682	3.72877	5.32533	NAK 2024B
BSPS 48A-6-1	3.86524	0.407116	307.901	3.06415	4.66632	NAK 2024B
BSPS 48A-6-3	4.48806	0.406184	307.187	3.68881	5.28732	NAK 2024B
BSPS 48A-9-2	4.31512	0.405999	306.943	3.51622	5.11401	NAK 2024B
BSPS 48A-9-4	4.35615	0.406257	307.126	3.55675	5.15555	NAK 2024B
BSPS 48A-9-5	4.24498	0.406667	307.498	3.44477	5.04518	NAK 2024B
BSPS 48A-9-6	4.44411	0.406413	307.338	3.6444	5.24381	NAK 2024B
BSPS 48A-9-6-1	4.31945	0.406036	306.989	3.52048	5.11841	NAK 2024B
BSPS 48A-9-9	4.07191	0.405704	306.704	3.2736	4.87023	NAK 2024B
BSPS48A-13	4.05989	0.406601	307.413	3.25981	4.85996	NAK 2024B
Bulindi 18.4B-3	4.47652	0.40566	306.647	3.67829	5.27475	NAK 2024B
Bulindi 18.4B-4	4.005	0.405974	306.912	3.20616	4.80385	NAK 2024B
Carsoy 79	2.33006	0.406092	307.072	1.53098	3.12913	NAK 2024B
Dassel	2.22394	0.406251	307.119	1.42455	3.02333	NAK 2024B
DN 10	3.11755	0.406013	306.959	2.31863	3.91647	NAK 2024B
DN 12	4.77497	0.40687	307.76	3.97437	5.57557	NAK 2024B
DN 13	2.6629	0.40687	307.76	1.8623	3.4635	NAK 2024B
DN 13-1	4.3825	0.405738	306.742	3.58412	5.18088	NAK 2024B
DN 14	4.6585	0.407535	308.25	3.85659	5.4604	NAK 2024B
DN 15	3.38804	0.406759	307.612	2.58766	4.18842	NAK 2024B
DN 16	4.12193	0.407535	308.25	3.32003	4.92384	NAK 2024B
DN 16-1	4.22098	0.40687	307.76	3.42038	5.02158	NAK 2024B
DN 17	4.35895	0.406162	307.154	3.55974	5.15817	NAK 2024B
DN 20	3.06633	0.406162	307.154	2.26712	3.86554	NAK 2024B
DN 21	3.46169	0.406019	306.971	2.66276	4.26063	NAK 2024B
DN 22	4.28939	0.406759	307.612	3.48901	5.08977	NAK 2024B
DN 3	4.47147	0.40687	307.76	3.67088	5.27207	NAK 2024B
DN 4	3.99378	0.407535	308.25	3.19188	4.79569	NAK 2024B
DN 5	4.05955	0.406759	307.612	3.25917	4.85993	NAK 2024B
DN 7	3.15986	0.405775	306.786	2.36141	3.95831	NAK 2024B
DN 8	4.56431	0.406357	307.265	3.76472	5.36391	NAK 2024B
DN 9	3.92346	0.406013	306.959	3.12454	4.72238	NAK 2024B
DRS 173	1.7401	0.405596	306.555	0.941993	2.5382	NAK 2024B
Duiker	3.61969	0.407552	308.265	2.81776	4.42163	NAK 2024B
Duiker × 3N-4	4.2452	0.40623	307.087	3.44585	5.04454	NAK 2024B
Frieskby III	3.51759	0.406003	306.95	2.71869	4.31649	NAK 2024B
G 1882	3.8524	0.406361	307.262	3.05279	4.652	NAK 2024B
G 2043	3.89632	0.405961	306.893	3.0975	4.69514	NAK 2024B
G 2043A	3.81617	0.4079	308.51	3.01355	4.61879	NAK 2024B
G 2843	4.96876	0.405983	306.92	4.1699	5.76762	NAK 2024B
G 457021-26-3-1	4.76091	0.4079	308.51	3.95829	5.56353	NAK 2024B
G 4890-21-13-13	4.4714	0.405932	306.85	3.67264	5.27016	NAK 2024B
G 50B	4.89002	0.406401	307.312	4.09034	5.6897	NAK 2024B
G 548360	4.1284	0.4079	308.51	3.32578	4.93102	NAK 2024B
G 548360-1	4.28089	0.406019	306.965	3.48196	5.07983	NAK 2024B
G 57	4.59714	0.4079	308.51	3.79453	5.39976	NAK 2024B
G 62843B	4.08125	0.4079	308.51	3.27863	4.88386	NAK 2024B
G 7955	4.61655	0.406526	307.49	3.81662	5.41647	NAK 2024B
G 84037-31-1-23	4.42955	0.406082	307.05	3.6305	5.22861	NAK 2024B
G 85037-2-3-54A	3.86689	0.4079	308.51	3.06427	4.66951	NAK 2024B
G 8527	4.29896	0.406368	307.279	3.49934	5.09858	NAK 2024B
G SRE-C-14A	4.64923	0.406184	307.187	3.84997	5.44848	NAK 2024B
G50	4.12602	0.405736	306.749	3.32764	4.9244	NAK 2024B
GC 00138-29	4.72391	0.406019	306.965	3.92497	5.52284	NAK 2024B
GC 840507-31-1	4.72839	0.406368	307.279	3.92877	5.52801	NAK 2024B
K-Local	4.12044	0.406796	307.658	3.31999	4.92089	NAK 2024B
Kabanyolo 1	4.47813	0.406074	307.044	3.67909	5.27717	NAK 2024B
Koica	3.65497	0.406751	307.602	2.8546	4.45533	NAK 2024B
Kuntz	4.45615	0.40565	306.628	3.65794	5.25436	NAK 2024B
Maksoy 1N	4.15529	0.405978	306.917	3.35643	4.95414	NAK 2024B
Maksoy 2N	3.95401	0.406028	306.987	3.15505	4.75296	NAK 2024B
Maksoy 2N × 5N-1	3.95303	0.405958	306.888	3.15422	4.75184	NAK 2024B
Maksoy 3N	3.88118	0.407552	308.265	3.07924	4.68311	NAK 2024B
Maksoy 4N	4.39919	0.406783	307.646	3.59876	5.19962	NAK 2024B
Maksoy 4N-58-1	3.28553	0.406031	306.988	2.48657	4.08449	NAK 2024B
Maksoy 5N	3.34186	0.406783	307.646	2.54143	4.14229	NAK 2024B
Maksoy 6N	4.19298	0.40602	306.968	3.39404	4.99191	NAK 2024B
Maksoy 6N × Signal-1	4.25017	0.405978	306.917	3.45132	5.04902	NAK 2024B
Nam II × GC 17.3	3.80553	0.406749	307.604	3.00517	4.60589	NAK 2024B
Namsoy 1	4.29367	0.406796	307.658	3.49321	5.09412	NAK 2024B
Namsoy 2	4.74353	0.40648	307.405	3.94369	5.54336	NAK 2024B
Namsoy 3	4.56848	0.405674	306.664	3.77022	5.36673	NAK 2024B
Namsoy 4M	4.41923	0.406796	307.658	3.61878	5.21968	NAK 2024B
Namsoy 4M × 14.1-24	4.33339	0.406218	307.076	3.53407	5.13272	NAK 2024B
Namsoy 4M × 2N	4.42977	0.406749	307.604	3.62941	5.23014	NAK 2024B
Namsoy 4M × 4N	3.36901	0.406749	307.604	2.56864	4.16937	NAK 2024B
NG 14.1 × NII	4.39233	0.406218	307.076	3.593	5.19165	NAK 2024B
NGDT 1.13-4	4.05606	0.406036	306.989	3.2571	4.85503	NAK 2024B
NGDT 1.15-4	4.20569	0.406751	307.602	3.40532	5.00605	NAK 2024B
NGDT 10.6-2	4.44106	0.406332	307.224	3.64152	5.24061	NAK 2024B
NGDT 13.5	4.19911	0.406012	306.962	3.40019	4.99803	NAK 2024B
NGDT 14.11-3	4.25241	0.407116	307.901	3.45133	5.05349	NAK 2024B
NGDT 14.17	3.89991	0.407116	307.901	3.09883	4.70099	NAK 2024B
NGDT 15.16-3	4.42163	0.407062	307.827	3.62066	5.22261	NAK 2024B
NGDT 18.48-1	4.51029	0.405781	306.812	3.71182	5.30876	NAK 2024B
NGDT 18.4B-2	4.43802	0.405749	306.766	3.63962	5.23642	NAK 2024B
NGDT 2.13-3	3.974	0.407128	307.911	3.1729	4.7751	NAK 2024B
NGDT 2.15-18	4.65084	0.407062	307.827	3.84987	5.45182	NAK 2024B
NGDT 2.15-2A	4.30807	0.407128	307.911	3.50696	5.10917	NAK 2024B
NGDT 2.15-2A-1	4.55964	0.405769	306.79	3.7612	5.35808	NAK 2024B
NGDT 2.15-2B	4.08292	0.405779	306.798	3.28445	4.88138	NAK 2024B
NGDT 2.15-4A	4.3597	0.406332	307.224	3.56016	5.15925	NAK 2024B
NGDT 2.15-7	4.21751	0.406323	307.208	3.41798	5.01704	NAK 2024B
NGDT 2.15-8	4.05208	0.406488	307.423	3.25223	4.85193	NAK 2024B
NGDT 2.15-9A	4.0197	0.406013	306.962	3.22078	4.81862	NAK 2024B
NGDT 2.15-9B	4.71703	0.40648	307.405	3.91719	5.51686	NAK 2024B
NGDT 2.15C	4.37887	0.406326	307.213	3.57934	5.1784	NAK 2024B
NGDT 3.14-1	4.14501	0.406323	307.208	3.34548	4.94454	NAK 2024B
NGDT 3.15-10	4.22837	0.406012	306.962	3.42945	5.02729	NAK 2024B
NGDT 3.24-2	4.16423	0.406013	306.962	3.36531	4.96315	NAK 2024B
NGDT 3.7-1	3.69636	0.406751	307.602	2.89599	4.49673	NAK 2024B
NGDT 3.9-7	4.16292	0.405748	306.75	3.36452	4.96132	NAK 2024B
NGDT 4.11-2	4.30799	0.407128	307.911	3.50689	5.1091	NAK 2024B
NGDT 4.11-4	4.44365	0.407062	307.827	3.64268	5.24463	NAK 2024B
NGDT 4.11-7	4.30782	0.406326	307.213	3.50829	5.10736	NAK 2024B
NGDT 4.12-1	4.3639	0.407062	307.827	3.56292	5.16487	NAK 2024B
NGDT 4.20-1	3.90727	0.406103	307.083	3.10817	4.70636	NAK 2024B
NGDT 6.10-3	3.97597	0.406751	307.602	3.1756	4.77634	NAK 2024B
NGDT 7.11-2	4.21321	0.405621	306.589	3.41505	5.01136	NAK 2024B
NGDT 7.20-2	4.27873	0.407128	307.911	3.47763	5.07983	NAK 2024B
NGDT 8.10-9	4.30337	0.407552	308.265	3.50143	5.1053	NAK 2024B
NGDT 8.11-9	4.04937	0.407128	307.911	3.24827	4.85048	NAK 2024B
NGDT 9.4	3.84536	0.407062	307.827	3.04439	4.64634	NAK 2024B
Pan 1	4.43719	0.406438	307.361	3.63743	5.23694	NAK 2024B
Pan 107	4.36011	0.407558	308.269	3.55817	5.16206	NAK 2024B
Pan 11	3.54095	0.407558	308.269	2.739	4.3429	NAK 2024B
Pan 12	4.16611	0.406399	307.302	3.36643	4.96578	NAK 2024B
Pan 13	4.46771	0.406463	307.391	3.66791	5.26751	NAK 2024B
Pan 15	4.015	0.406429	307.345	3.21526	4.81473	NAK 2024B
Pan 15-1	4.0067	0.406399	307.302	3.20702	4.80637	NAK 2024B
Pan 16	4.36848	0.407558	308.269	3.56653	5.17042	NAK 2024B
Pan 19	4.1012	0.406016	306.969	3.30227	4.90012	NAK 2024B
Pan 22	4.63403	0.405711	306.718	3.8357	5.43236	NAK 2024B
Pan 23	4.28713	0.407535	308.25	3.48522	5.08903	NAK 2024B
Pan 25	3.6575	0.407558	308.269	2.85555	4.45944	NAK 2024B
Pan 25-1	4.16618	0.406429	307.345	3.36644	4.96591	NAK 2024B
Pan 26	4.5396	0.405988	306.929	3.74073	5.33847	NAK 2024B
Pan 27	4.35653	0.406386	307.294	3.55687	5.15618	NAK 2024B
Pan 3	4.01406	0.406438	307.361	3.21431	4.81381	NAK 2024B
Pan 3-1	4.5293	0.406019	306.971	3.73037	5.32824	NAK 2024B
Pan 30	4.22765	0.406438	307.361	3.4279	5.0274	NAK 2024B
Pan 31	4.88764	0.407535	308.25	4.08573	5.68954	NAK 2024B
Pan 32	4.44224	0.406463	307.391	3.64244	5.24204	NAK 2024B
Pan 33	3.82495	0.406386	307.294	3.0253	4.6246	NAK 2024B
Pan 34	4.10279	0.406759	307.612	3.30241	4.90317	NAK 2024B
Pan 35	4.15316	0.407558	308.269	3.35122	4.95511	NAK 2024B
Pan 36	4.05473	0.405988	306.929	3.25586	4.85361	NAK 2024B
Pan 37	4.27299	0.406429	307.345	3.47326	5.07273	NAK 2024B
Pan 38	3.50014	0.407535	308.25	2.69824	4.30204	NAK 2024B
Pan 38-1	3.87812	0.405794	306.826	3.07963	4.67661	NAK 2024B
Pan 40	3.61228	0.407558	308.269	2.81033	4.41423	NAK 2024B
Pan 41	4.50167	0.406016	306.969	3.70274	5.30059	NAK 2024B
Pan 5	4.74827	0.406357	307.265	3.94868	5.54787	NAK 2024B
Pan 6	4.30262	0.406357	307.265	3.50302	5.10221	NAK 2024B
Pan 8	4.09327	0.406463	307.391	3.29347	4.89307	NAK 2024B
Pan 9	4.43983	0.406386	307.294	3.64018	5.23948	NAK 2024B
PI 615437A	4.53717	0.406023	306.972	3.73823	5.33611	NAK 2024B
PI 615437B	4.15973	0.406401	307.312	3.36005	4.95941	NAK 2024B
Roan	3.49756	0.40648	307.405	2.69773	4.2974	NAK 2024B
S 10.4	3.85668	0.406674	307.506	3.05646	4.65689	NAK 2024B
S 11.1A	4.60469	0.406674	307.506	3.80448	5.40491	NAK 2024B
S 11.1B	4.45103	0.40639	307.302	3.65137	5.25069	NAK 2024B
S 12.17A	4.23032	0.406315	307.203	3.43081	5.02984	NAK 2024B
S 12.17B	4.79114	0.406315	307.203	3.99162	5.59065	NAK 2024B
S 13.12	3.3938	0.406315	307.203	2.59428	4.19331	NAK 2024B
S 13.2	3.82481	0.406361	307.262	3.02521	4.62442	NAK 2024B
S 13.2A	4.17213	0.405569	306.521	3.37408	4.97018	NAK 2024B
S 13.2B	4.17778	0.406674	307.506	3.37757	4.978	NAK 2024B
S 3.12	4.1569	0.405704	306.699	3.35859	4.95522	NAK 2024B
S 3.16	4.76917	0.405889	306.796	3.97049	5.56784	NAK 2024B
S 3.17	4.2493	0.40639	307.302	3.44964	5.04896	NAK 2024B
S 3.37	4.49186	0.405961	306.893	3.69304	5.29068	NAK 2024B
S 6.2	4.71785	0.406382	307.289	3.91821	5.5175	NAK 2024B
S 6.22A	4.51414	0.405983	306.92	3.71528	5.313	NAK 2024B
S 6.22B	4.22809	0.406382	307.289	3.42845	5.02774	NAK 2024B
S 7.11A	4.42163	0.40639	307.302	3.62197	5.22129	NAK 2024B
S 7.11B	4.89208	0.405932	306.85	4.09332	5.69084	NAK 2024B
S 9.2	4.53694	0.406361	307.262	3.73734	5.33655	NAK 2024B
Safari	4.33088	0.406796	307.658	3.53043	5.13134	NAK 2024B
Saga	1.98816	0.406326	307.213	1.18863	2.78769	NAK 2024B
Salama	3.97803	0.406138	307.125	3.17887	4.7772	NAK 2024B
Santa	3.50212	0.406028	306.987	2.70317	4.30107	NAK 2024B
Saxon A	4.19624	0.406103	307.083	3.39715	4.99534	NAK 2024B
Saxon B	4.21788	0.407552	308.265	3.41594	5.01981	NAK 2024B
Sentinel	4.32289	0.406783	307.646	3.52246	5.12332	NAK 2024B
Serenade	4.39008	0.407552	308.265	3.58814	5.19201	NAK 2024B
Signal	4.39953	0.405696	306.688	3.60123	5.19783	NAK 2024B
Spike	4.04277	0.406138	307.125	3.2436	4.84193	NAK 2024B
SRE-B-15C	4.4193	0.406526	307.49	3.61938	5.21923	NAK 2024B
SRE-D-11-13	2.9265	0.405889	306.796	2.12782	3.72518	NAK 2024B
SS 86045-23-2A	2.78844	0.406674	307.506	1.98822	3.58866	NAK 2024B
SS 86045-23-2B	2.09247	0.406382	307.289	1.29283	2.89211	NAK 2024B
Status	3.09466	0.406783	307.646	2.29423	3.89509	NAK 2024B
UG5	4.28703	0.406074	307.044	3.48799	5.08607	NAK 2024B
UG5 × 4M	4.36078	0.406271	307.146	3.56135	5.1602	NAK 2024B
UG5 × 4N-1	4.89985	0.406271	307.146	4.10043	5.69928	NAK 2024B
UG5 × RPP5	4.108	0.405907	306.825	3.30929	4.90672	NAK 2024B
Ux 990 - 001	1.88752	0.407167	307.957	1.08634	2.6887	NAK 2024B
Ux 990 - 004	1.63234	0.405981	306.916	0.833481	2.4312	NAK 2024B
Ux 990 - 004A	2.62627	0.406271	307.146	1.82684	3.4257	NAK 2024B
Ux 990 - 006	1.55609	0.406035	306.984	0.757124	2.35505	NAK 2024B
Ux 990 - 007	3.246	0.407167	307.957	2.44482	4.04718	NAK 2024B
Ux 990 - 008	2.05368	0.406705	307.546	1.2534	2.85396	NAK 2024B
Ux 990 - 010	1.97376	0.405981	306.916	1.17491	2.77262	NAK 2024B
Ux 990 - 011	2.47003	0.406705	307.546	1.66975	3.27031	NAK 2024B
Ux 990 - 013	2.66299	0.405665	306.651	1.86475	3.46123	NAK 2024B
Ux 990 - 013A	1.87434	0.406027	306.979	1.0754	2.67329	NAK 2024B
Ux 990 - 013B	1.69269	0.406214	307.069	0.893376	2.49201	NAK 2024B
Ux 990 - 014	2.41511	0.406303	307.182	1.61562	3.2146	NAK 2024B
Ux 990 - 015	3.60456	0.407167	307.957	2.80337	4.40574	NAK 2024B
Ux 990 - 016	2.97577	0.406649	307.476	2.1756	3.77594	NAK 2024B
Ux 990 - 017	2.91512	0.406688	307.524	2.11488	3.71537	NAK 2024B
Ux 990 - 021	2.40996	0.407185	307.975	1.60875	3.21118	NAK 2024B
Ux 990 - 021A	2.3533	0.405861	306.76	1.55468	3.15193	NAK 2024B
Ux 990 - 022	3.89718	0.406303	307.182	3.09769	4.69666	NAK 2024B
Ux 990 - 024	1.6164	0.406688	307.524	0.816161	2.41665	NAK 2024B
Ux 990 - 026	2.38793	0.405685	306.678	1.58965	3.18621	NAK 2024B
Ux 990 - 028	2.25021	0.405908	306.822	1.45149	3.04893	NAK 2024B
Ux 990 - 030	2.05367	0.406274	307.146	1.25423	2.8531	NAK 2024B
Ux 990 - 031	3.2496	0.406092	307.072	2.45052	4.04867	NAK 2024B
Ux 990 - 032	2.67495	0.406031	306.988	1.87599	3.4739	NAK 2024B
Ux 990 - 033	2.25507	0.407167	307.957	1.45389	3.05625	NAK 2024B
Ux 990 - 036	1.77632	0.405632	306.604	0.97815	2.5745	NAK 2024B
Ux 990 - 037	3.42076	0.406649	307.476	2.62059	4.22092	NAK 2024B
Ux 990 - 038	3.07503	0.406251	307.119	2.27564	3.87442	NAK 2024B
Ux 990 - 044	2.13986	0.406705	307.546	1.33958	2.94014	NAK 2024B
Ux 990 - 046	2.46689	0.406303	307.182	1.6674	3.26638	NAK 2024B
Ux 990 - 047	2.01966	0.406705	307.546	1.21939	2.81994	NAK 2024B
Ux 990 - 048	2.40232	0.406274	307.146	1.60289	3.20175	NAK 2024B
Ux 990 - 049	3.73681	0.406299	307.18	2.93733	4.53629	NAK 2024B
Ux 990 - 050	2.99702	0.405895	306.808	2.19833	3.79571	NAK 2024B
Ux 990 - 052	2.3553	0.405908	306.822	1.55658	3.15401	NAK 2024B
Ux 990 - 052B	2.31818	0.405881	306.787	1.51952	3.11685	NAK 2024B
Ux 990 - 053	1.69987	0.406688	307.524	0.899624	2.50011	NAK 2024B
Ux 990 - 054	2.23832	0.407185	307.975	1.43711	3.03954	NAK 2024B
Ux 990 - 056	1.95804	0.406688	307.524	1.1578	2.75829	NAK 2024B
Ux 990 - 062	3.94524	0.405907	306.825	3.14652	4.74395	NAK 2024B
Ux 990 - 064	2.51621	0.406035	306.984	1.71724	3.31517	NAK 2024B
Ux 990 - 068	3.22207	0.406041	307	2.4231	4.02105	NAK 2024B
Ux 990 - 070	2.0412	0.40597	306.91	1.24237	2.84004	NAK 2024B
Ux 990 - 072	1.3517	0.406251	307.119	0.552311	2.15109	NAK 2024B
Ux 990 - 074	1.98	0.407185	307.975	1.17878	2.78121	NAK 2024B
Ux 990 - 076	2.75368	0.407185	307.975	1.95247	3.5549	NAK 2024B
Ux 990 - 077	1.46733	0.405704	306.708	0.669011	2.26564	NAK 2024B
Ux 990 - 078	3.75165	0.406041	307	2.95268	4.55063	NAK 2024B
Ux 990 - 079A	1.66565	0.405881	306.787	0.866991	2.46432	NAK 2024B
Ux 990 - 079B1	2.26705	0.406245	307.109	1.46768	3.06643	NAK 2024B
Ux 990 - 080	3.36946	0.406649	307.476	2.5693	4.16963	NAK 2024B
Ux 990 - 083	2.88135	0.406214	307.069	2.08204	3.68067	NAK 2024B
Ux 990 - 083-1	1.91169	0.406299	307.18	1.1122	2.71117	NAK 2024B
Ux 990 - 084	1.90498	0.405673	306.667	1.10673	2.70324	NAK 2024B
Ux 990 - 086	2.3061	0.406066	307.034	1.50707	3.10512	NAK 2024B
Ux 990 - 086B	2.43251	0.406271	307.146	1.63308	3.23193	NAK 2024B
Ux 990 - 088	2.66252	0.406245	307.109	1.86314	3.46189	NAK 2024B
Ux 990 - 091	3.51563	0.406027	306.979	2.71668	4.31457	NAK 2024B
Ux 990 - 092	2.71418	0.406649	307.476	1.91401	3.51434	NAK 2024B
Ux 990 - 094	2.80672	0.406003	306.95	2.00782	3.60563	NAK 2024B
Ux 990 - 095	1.39368	0.406066	307.034	0.594651	2.1927	NAK 2024B
Ux 990 - 096A	1.53944	0.407167	307.957	0.738258	2.34062	NAK 2024B
Ux 990 - 096B	1.97326	0.406274	307.146	1.17382	2.77269	NAK 2024B
Ux 990 - 096B1	2.67374	0.40597	306.91	1.8749	3.47257	NAK 2024B
Ux 990 - 097	2.54334	0.406214	307.069	1.74402	3.34265	NAK 2024B
Ux 990 - 098	3.40554	0.406245	307.109	2.60617	4.20492	NAK 2024B
Ux 990 - 100	2.01088	0.405895	306.808	1.21219	2.80957	NAK 2024B
Ux 990 - 101	2.34821	0.406299	307.18	1.54873	3.14769	NAK 2024B
Ux 990 - 102	2.86881	0.407185	307.975	2.06759	3.67003	NAK 2024B
Ux 990 - 104	2.94981	0.405704	306.699	2.15149	3.74813	NAK 2024B
Ux 990 - 55A	1.2338	0.406271	307.146	0.434374	2.03323	NAK 2024B
Ux 990 - 55C	3.80534	0.405861	306.76	3.00671	4.60396	NAK 2024B
Ux 990 - 63	2.69326	0.405763	306.773	1.89483	3.49169	NAK 2024B
Ux 990 - 79B2	2.47934	0.405989	306.931	1.68046	3.27821	NAK 2024B
Ux 990 - 79B3	2.6488	0.405989	306.931	1.84993	3.44768	NAK 2024B
Williams 82	1.72904	0.405646	306.625	0.930838	2.52724	NAK 2024B
Wonder × 4M	4.46789	0.40602	306.968	3.66895	5.26682	NAK 2024B
Wondersoy	4.24755	0.407552	308.265	3.44561	5.04948	NAK 2024B
12.4 × NII-1	4.09124	0.424621	310.939	3.25574	4.92673	NGT 2024A
6N × 2N-2-4-1	4.14067	0.424525	310.932	3.30537	4.97598	NGT 2024A
6N × Saga-P-2	4.26156	0.424525	310.932	3.42625	5.09686	NGT 2024A
6N × Saga-P-3-2	4.14621	0.424719	310.946	3.31052	4.98189	NGT 2024A
6N × Signal	4.02555	0.424618	310.939	3.19006	4.86104	NGT 2024A
6N × Signal-1-2	4.26863	0.424618	310.939	3.43314	5.10412	NGT 2024A
6N × Squire-7	3.69686	0.424523	310.932	2.86156	4.53216	NGT 2024A
8.11 × 2N	4.19997	0.424419	310.924	3.36487	5.03506	NGT 2024A
8.11 × 2N-3	3.4187	0.424525	310.932	2.5834	4.25401	NGT 2024A
AGS 329	1.00072	0.424517	310.932	0.165427	1.83601	NGT 2024A
AGS 338	3.97271	0.424713	310.946	3.13704	4.80839	NGT 2024A
AX 001	3.94517	0.424517	310.932	3.10988	4.78046	NGT 2024A
BSPS 48A- 01-1	4.1284	0.424425	310.924	3.2933	4.96351	NGT 2024A
BSPS 48A- 03-1	4.09345	0.424521	310.932	3.25816	4.92875	NGT 2024A
BSPS 48A- 1-6	4.21777	0.424715	310.946	3.38209	5.05345	NGT 2024A
BSPS 48A- 19	3.87232	0.424514	310.932	3.03703	4.7076	NGT 2024A
BSPS 48A- 27-1	4.24503	0.424713	310.946	3.40936	5.08071	NGT 2024A
BSPS 48A- 27-10	4.1918	0.424521	310.932	3.3565	5.0271	NGT 2024A
BSPS 48A- 27-6	4.23816	0.42472	310.946	3.40247	5.07385	NGT 2024A
BSPS 48A- 27-7	3.96465	0.424422	310.924	3.12955	4.79975	NGT 2024A
BSPS 48A- 30	4.06289	0.424425	310.924	3.22778	4.898	NGT 2024A
BSPS 48A- 38	4.21258	0.424422	310.924	3.37748	5.04768	NGT 2024A
BSPS 48A- 3A	3.54202	0.424525	310.932	2.70672	4.37732	NGT 2024A
BSPS 48A-01-2	4.14521	0.424319	310.916	3.31031	4.98011	NGT 2024A
BSPS 48A-10-3	4.17576	0.424514	310.932	3.34048	5.01104	NGT 2024A
BSPS 48A-10-6	4.01626	0.424425	310.924	3.18115	4.85137	NGT 2024A
BSPS 48A-12A	3.92258	0.424319	310.916	3.08768	4.75748	NGT 2024A
BSPS 48A-16	3.89061	0.424518	310.932	3.05532	4.7259	NGT 2024A
BSPS 48A-16A	4.17393	0.42462	310.939	3.33843	5.00942	NGT 2024A
BSPS 48A-16B	4.08841	0.424524	310.932	3.25311	4.92372	NGT 2024A
BSPS 48A-17	4.12117	0.424716	310.946	3.28549	4.95685	NGT 2024A
BSPS 48A-18	3.9404	0.424422	310.924	3.10529	4.7755	NGT 2024A
BSPS 48A-18A	4.23846	0.424319	310.916	3.40356	5.07336	NGT 2024A
BSPS 48A-19	4.19146	0.424619	310.939	3.35597	5.02695	NGT 2024A
BSPS 48A-20	4.07561	0.424514	310.932	3.24033	4.91089	NGT 2024A
BSPS 48A-24	3.71897	0.424319	310.916	2.88407	4.55387	NGT 2024A
BSPS 48A-24-2A-3	4.22187	0.42452	310.932	3.38657	5.05716	NGT 2024A
BSPS 48A-27-1-1	3.54649	0.424618	310.939	2.71101	4.38198	NGT 2024A
BSPS 48A-27-3B	3.58685	0.424518	310.932	2.75155	4.42214	NGT 2024A
BSPS 48A-27-4	4.06841	0.424525	310.932	3.2331	4.90371	NGT 2024A
BSPS 48A-27-7	3.99162	0.424615	310.939	3.15614	4.8271	NGT 2024A
BSPS 48A-27-8	4.21773	0.424117	310.898	3.38323	5.05223	NGT 2024A
BSPS 48A-28	4.27269	0.424319	310.916	3.43779	5.10759	NGT 2024A
BSPS 48A-28-1	4.19319	0.424319	310.916	3.35829	5.02809	NGT 2024A
BSPS 48A-28-1-2	4.33338	0.424525	310.932	3.49807	5.16868	NGT 2024A
BSPS 48A-29	4.18926	0.424524	310.932	3.35396	5.02456	NGT 2024A
BSPS 48A-2B	4.24168	0.424319	310.916	3.40678	5.07658	NGT 2024A
BSPS 48A-3A	3.99524	0.424717	310.946	3.15956	4.83092	NGT 2024A
BSPS 48A-6-1	4.16679	0.424319	310.916	3.33189	5.00169	NGT 2024A
BSPS 48A-6-3	4.00122	0.424611	310.939	3.16574	4.83669	NGT 2024A
BSPS 48A-9-2	4.11953	0.424619	310.939	3.28404	4.95502	NGT 2024A
BSPS 48A-9-4	4.18926	0.424524	310.932	3.35396	5.02456	NGT 2024A
BSPS 48A-9-5	4.0898	0.424422	310.924	3.2547	4.92491	NGT 2024A
BSPS 48A-9-6	4.26724	0.424518	310.932	3.43195	5.10253	NGT 2024A
BSPS 48A-9-6-1	4.02821	0.424617	310.939	3.19272	4.8637	NGT 2024A
BSPS 48A-9-9	3.66444	0.424716	310.946	2.82876	4.50012	NGT 2024A
BSPS48A-13	4.11205	0.424425	310.924	3.27694	4.94716	NGT 2024A
Bulindi 18.4B-3	4.32944	0.424718	310.946	3.49375	5.16512	NGT 2024A
Bulindi 18.4B-4	3.87688	0.42462	310.939	3.04139	4.71238	NGT 2024A
Carsoy 79	4.20552	0.424615	310.939	3.37004	5.04101	NGT 2024A
Dassel	2.49499	0.424524	310.932	1.65969	3.3303	NGT 2024A
DN 10	4.16274	0.424618	310.939	3.32725	4.99823	NGT 2024A
DN 12	4.13929	0.424414	310.924	3.3042	4.97438	NGT 2024A
DN 13	4.37631	0.424414	310.924	3.54122	5.2114	NGT 2024A
DN 13-1	4.06254	0.424713	310.946	3.22686	4.89821	NGT 2024A
DN 14	3.86862	0.424217	310.907	3.03392	4.70332	NGT 2024A
DN 15	4.07464	0.424418	310.924	3.23954	4.90973	NGT 2024A
DN 16	4.21652	0.424217	310.907	3.38182	5.05122	NGT 2024A
DN 16-1	3.91475	0.424414	310.924	3.07966	4.74984	NGT 2024A
DN 17	4.19154	0.424611	310.939	3.35606	5.02701	NGT 2024A
DN 20	3.94371	0.424611	310.939	3.10824	4.77919	NGT 2024A
DN 21	2.95721	0.424618	310.939	2.12172	3.7927	NGT 2024A
DN 22	4.12001	0.424418	310.924	3.28491	4.9551	NGT 2024A
DN 3	3.46937	0.424414	310.924	2.63428	4.30446	NGT 2024A
DN 4	2.56519	0.424217	310.907	1.73049	3.39989	NGT 2024A
DN 5	4.28967	0.424418	310.924	3.45458	5.12477	NGT 2024A
DN 7	4.37539	0.424711	310.946	3.53972	5.21106	NGT 2024A
DN 8	4.19043	0.42452	310.932	3.35513	5.02572	NGT 2024A
DN 9	4.25811	0.424618	310.939	3.42262	5.0936	NGT 2024A
DRS 173	1.99722	0.42472	310.946	1.16153	2.83291	NGT 2024A
Duiker	3.54446	0.424217	310.907	2.70976	4.37915	NGT 2024A
Duiker × 3N-4	4.11845	0.424525	310.932	3.28315	4.95376	NGT 2024A
Frieskby III	3.58593	0.424619	310.939	2.75044	4.42142	NGT 2024A
G 1882	2.57882	0.424519	310.932	1.74352	3.41411	NGT 2024A
G 2043	3.24187	0.424621	310.939	2.40638	4.07737	NGT 2024A
G 2043A	4.06371	0.424117	310.898	3.22921	4.89821	NGT 2024A
G 2843	4.06955	0.424619	310.939	3.23406	4.90504	NGT 2024A
G 457021-26-3-1	4.12503	0.424117	310.898	3.29052	4.95953	NGT 2024A
G 4890-21-13-13	3.43555	0.424622	310.939	2.60006	4.27105	NGT 2024A
G 50B	4.09688	0.424517	310.932	3.26159	4.93217	NGT 2024A
G 548360	2.93576	0.424117	310.898	2.10125	3.77026	NGT 2024A
G 548360-1	3.73771	0.424618	310.939	2.90222	4.5732	NGT 2024A
G 57	4.05138	0.424117	310.898	3.21688	4.88589	NGT 2024A
G 62843B	3.99414	0.424117	310.898	3.15964	4.82864	NGT 2024A
G 7955	3.59921	0.424514	310.932	2.76393	4.4345	NGT 2024A
G 84037-31-1-23	0.998842	0.424615	310.939	0.16336	1.83432	NGT 2024A
G 85037-2-3-54A	3.59411	0.424117	310.898	2.7596	4.42861	NGT 2024A
G 8527	3.97252	0.42452	310.932	3.13722	4.80781	NGT 2024A
G SRE-C-14A	3.62535	0.424611	310.939	2.78988	4.46083	NGT 2024A
G50	4.00285	0.424714	310.946	3.16717	4.83853	NGT 2024A
GC 00138-29	3.75639	0.424618	310.939	2.9209	4.59188	NGT 2024A
GC 840507-31-1	4.11736	0.42452	310.932	3.28206	4.95265	NGT 2024A
K-Local	3.4191	0.424417	310.924	2.58401	4.25419	NGT 2024A
Kabanyolo 1	3.97539	0.424616	310.939	3.1399	4.81087	NGT 2024A
Koica	4.0281	0.424419	310.924	3.19301	4.8632	NGT 2024A
Kuntz	4.21874	0.424718	310.946	3.38306	5.05443	NGT 2024A
Maksoy 1N	3.84238	0.42462	310.939	3.00689	4.67787	NGT 2024A
Maksoy 2N	3.94152	0.424618	310.939	3.10603	4.77701	NGT 2024A
Maksoy 2N × 5N-1	4.28796	0.424621	310.939	3.45247	5.12346	NGT 2024A
Maksoy 3N	4.21636	0.424217	310.907	3.38166	5.05105	NGT 2024A
Maksoy 4N	4.2618	0.424418	310.924	3.42671	5.09689	NGT 2024A
Maksoy 4N-58-1	3.94396	0.424618	310.939	3.10848	4.77945	NGT 2024A
Maksoy 5N	4.16643	0.424418	310.924	3.33134	5.00152	NGT 2024A
Maksoy 6N	4.06687	0.424618	310.939	3.23138	4.90236	NGT 2024A
Maksoy 6N × Signal-1	4.16585	0.42462	310.939	3.33036	5.00134	NGT 2024A
Nam II × GC 17.3	3.95092	0.424419	310.924	3.11583	4.78602	NGT 2024A
Namsoy 1	4.19381	0.424417	310.924	3.35872	5.02891	NGT 2024A
Namsoy 2	4.12019	0.424513	310.932	3.28491	4.95547	NGT 2024A
Namsoy 3	4.26245	0.424717	310.946	3.42677	5.09814	NGT 2024A
Namsoy 4M	4.16929	0.424417	310.924	3.3342	5.00438	NGT 2024A
Namsoy 4M × 14.1-24	4.01911	0.424525	310.932	3.18381	4.85442	NGT 2024A
Namsoy 4M × 2N	4.31374	0.424419	310.924	3.47865	5.14884	NGT 2024A
Namsoy 4M × 4N	4.04639	0.424419	310.924	3.21129	4.88149	NGT 2024A
NG 14.1 × NII	4.28995	0.424525	310.932	3.45464	5.12525	NGT 2024A
NGDT 1.13-4	3.95489	0.424617	310.939	3.1194	4.79038	NGT 2024A
NGDT 1.15-4	4.15126	0.424419	310.924	3.31617	4.98636	NGT 2024A
NGDT 10.6-2	4.16755	0.424521	310.932	3.33225	5.00284	NGT 2024A
NGDT 13.5	4.19096	0.424618	310.939	3.35547	5.02645	NGT 2024A
NGDT 14.11-3	3.86973	0.424319	310.916	3.03483	4.70463	NGT 2024A
NGDT 14.17	4.16679	0.424319	310.916	3.33189	5.00169	NGT 2024A
NGDT 15.16-3	4.14496	0.424321	310.916	3.31005	4.97986	NGT 2024A
NGDT 18.48-1	3.44904	0.424712	310.946	2.61336	4.28471	NGT 2024A
NGDT 18.4B-2	3.64718	0.424714	310.946	2.81151	4.48286	NGT 2024A
NGDT 2.13-3	3.96662	0.424318	310.916	3.13172	4.80152	NGT 2024A
NGDT 2.15-18	3.9204	0.424321	310.916	3.08549	4.7553	NGT 2024A
NGDT 2.15-2A	3.24526	0.424318	310.916	2.41036	4.08016	NGT 2024A
NGDT 2.15-2A-1	4.22122	0.424712	310.946	3.38555	5.05689	NGT 2024A
NGDT 2.15-2B	3.96955	0.424712	310.946	3.13388	4.80523	NGT 2024A
NGDT 2.15-4A	4.21577	0.424521	310.932	3.38048	5.05107	NGT 2024A
NGDT 2.15-7	4.11715	0.424521	310.932	3.28186	4.95245	NGT 2024A
NGDT 2.15-8	4.24402	0.424514	310.932	3.40873	5.0793	NGT 2024A
NGDT 2.15-9A	3.96517	0.424618	310.939	3.12969	4.80066	NGT 2024A
NGDT 2.15-9B	3.96951	0.424513	310.932	3.13423	4.8048	NGT 2024A
NGDT 2.15C	3.90195	0.424521	310.932	3.06665	4.73725	NGT 2024A
NGDT 3.14-1	4.1908	0.424521	310.932	3.3555	5.02609	NGT 2024A
NGDT 3.15-10	3.8699	0.424618	310.939	3.03441	4.70538	NGT 2024A
NGDT 3.24-2	4.01805	0.424618	310.939	3.18256	4.85354	NGT 2024A
NGDT 3.7-1	4.20006	0.424419	310.924	3.36497	5.03516	NGT 2024A
NGDT 3.9-7	3.92353	0.424712	310.946	3.08786	4.75921	NGT 2024A
NGDT 4.11-2	4.11479	0.424318	310.916	3.2799	4.94969	NGT 2024A
NGDT 4.11-4	3.97279	0.424321	310.916	3.13789	4.80769	NGT 2024A
NGDT 4.11-7	3.61725	0.424521	310.932	2.78195	4.45254	NGT 2024A
NGDT 4.12-1	4.14496	0.424321	310.916	3.31005	4.97986	NGT 2024A
NGDT 4.20-1	4.21456	0.424614	310.939	3.37908	5.05004	NGT 2024A
NGDT 6.10-3	4.12642	0.424419	310.924	3.29132	4.96151	NGT 2024A
NGDT 7.11-2	4.07391	0.424719	310.946	3.23823	4.9096	NGT 2024A
NGDT 7.20-2	3.99472	0.424318	310.916	3.15983	4.82962	NGT 2024A
NGDT 8.10-9	4.06909	0.424217	310.907	3.23439	4.90379	NGT 2024A
NGDT 8.11-9	3.95726	0.424318	310.916	3.12236	4.79216	NGT 2024A
NGDT 9.4	4.21689	0.424321	310.916	3.38198	5.05179	NGT 2024A
Pan 1	3.86909	0.424516	310.932	3.03381	4.70438	NGT 2024A
Pan 107	4.19718	0.424216	310.907	3.36248	5.03188	NGT 2024A
Pan 11	3.82285	0.424216	310.907	2.98815	4.65755	NGT 2024A
Pan 12	4.28602	0.424517	310.932	3.45073	5.12131	NGT 2024A
Pan 13	4.16886	0.424515	310.932	3.33357	5.00414	NGT 2024A
Pan 15	3.44543	0.424516	310.932	2.61014	4.28071	NGT 2024A
Pan 15-1	4.23939	0.424517	310.932	3.4041	5.07468	NGT 2024A
Pan 16	3.86373	0.424216	310.907	3.02903	4.69843	NGT 2024A
Pan 19	4.03953	0.424618	310.939	3.20404	4.87502	NGT 2024A
Pan 22	4.16286	0.424715	310.946	3.32718	4.99854	NGT 2024A
Pan 23	3.96295	0.424217	310.907	3.12825	4.79765	NGT 2024A
Pan 25	3.39837	0.424216	310.907	2.56367	4.23307	NGT 2024A
Pan 25-1	4.2412	0.424516	310.932	3.40592	5.07649	NGT 2024A
Pan 26	2.17117	0.424619	310.939	1.33568	3.00666	NGT 2024A
Pan 27	4.19359	0.424518	310.932	3.3583	5.02888	NGT 2024A
Pan 3	4.04514	0.424516	310.932	3.20985	4.88043	NGT 2024A
Pan 3-1	3.53903	0.424618	310.939	2.70354	4.37452	NGT 2024A
Pan 30	3.59476	0.424516	310.932	2.75948	4.43005	NGT 2024A
Pan 31	4.04607	0.424217	310.907	3.21137	4.88077	NGT 2024A
Pan 32	4.31567	0.424515	310.932	3.48038	5.15095	NGT 2024A
Pan 33	4.14564	0.424518	310.932	3.31034	4.98093	NGT 2024A
Pan 34	4.31261	0.424418	310.924	3.47752	5.14771	NGT 2024A
Pan 35	4.12327	0.424216	310.907	3.28857	4.95796	NGT 2024A
Pan 36	3.98538	0.424619	310.939	3.14989	4.82087	NGT 2024A
Pan 37	4.26569	0.424516	310.932	3.43041	5.10098	NGT 2024A
Pan 38	2.19464	0.424217	310.907	1.35994	3.02934	NGT 2024A
Pan 38-1	3.73677	0.424711	310.946	2.9011	4.57245	NGT 2024A
Pan 40	4.29045	0.424216	310.907	3.45576	5.12515	NGT 2024A
Pan 41	3.99583	0.424618	310.939	3.16034	4.83132	NGT 2024A
Pan 5	4.2381	0.42452	310.932	3.40281	5.0734	NGT 2024A
Pan 6	3.49511	0.42452	310.932	2.65981	4.3304	NGT 2024A
Pan 8	4.02165	0.424515	310.932	3.18636	4.85693	NGT 2024A
Pan 9	3.54468	0.424518	310.932	2.70939	4.37997	NGT 2024A
PI 615437A	3.83967	0.424618	310.939	3.00418	4.67516	NGT 2024A
PI 615437B	4.02556	0.424517	310.932	3.19027	4.86085	NGT 2024A
Roan	3.34175	0.424513	310.932	2.50647	4.17703	NGT 2024A
S 10.4	4.12143	0.424422	310.924	3.28633	4.95653	NGT 2024A
S 11.1A	3.53736	0.424422	310.924	2.70226	4.37246	NGT 2024A
S 11.1B	2.55151	0.424518	310.932	1.71622	3.3868	NGT 2024A
S 12.17A	4.2179	0.424521	310.932	3.38261	5.0532	NGT 2024A
S 12.17B	4.24161	0.424521	310.932	3.40631	5.0769	NGT 2024A
S 13.12	3.9642	0.424521	310.932	3.1289	4.79949	NGT 2024A
S 13.2	3.46662	0.424519	310.932	2.63133	4.30192	NGT 2024A
S 13.2A	3.71857	0.424722	310.946	2.88288	4.55426	NGT 2024A
S 13.2B	4.29109	0.424422	310.924	3.45599	5.1262	NGT 2024A
S 3.12	3.57147	0.424715	310.946	2.73579	4.40715	NGT 2024A
S 3.16	4.29232	0.424624	310.939	3.45682	5.12782	NGT 2024A
S 3.17	3.5263	0.424518	310.932	2.691	4.36159	NGT 2024A
S 3.37	4.12931	0.424621	310.939	3.29382	4.9648	NGT 2024A
S 6.2	4.19616	0.424518	310.932	3.36087	5.03145	NGT 2024A
S 6.22A	3.99605	0.424619	310.939	3.16056	4.83154	NGT 2024A
S 6.22B	3.84301	0.424518	310.932	3.00772	4.67831	NGT 2024A
S 7.11A	4.12458	0.424518	310.932	3.28929	4.95987	NGT 2024A
S 7.11B	4.09233	0.424622	310.939	3.25683	4.92782	NGT 2024A
S 9.2	4.17588	0.424519	310.932	3.34059	5.01118	NGT 2024A
Safari	4.26466	0.424417	310.924	3.42957	5.09975	NGT 2024A
Saga	4.17087	0.424521	310.932	3.33557	5.00617	NGT 2024A
Salama	4.26439	0.424613	310.939	3.42891	5.09986	NGT 2024A
Santa	4.04506	0.424618	310.939	3.20957	4.88055	NGT 2024A
Saxon A	3.61517	0.424614	310.939	2.77969	4.45065	NGT 2024A
Saxon B	3.82216	0.424217	310.907	2.98747	4.65686	NGT 2024A
Sentinel	4.09188	0.424418	310.924	3.25679	4.92697	NGT 2024A
Serenade	4.03883	0.424217	310.907	3.20413	4.87352	NGT 2024A
Signal	4.16304	0.424716	310.946	3.32736	4.99872	NGT 2024A
Spike	4.19327	0.424613	310.939	3.35779	5.02875	NGT 2024A
SRE-B-15C	4.17576	0.424514	310.932	3.34048	5.01104	NGT 2024A
SRE-D-11-13	3.20147	0.424624	310.939	2.36598	4.03697	NGT 2024A
SS 86045-23-2A	3.95021	0.424422	310.924	3.11511	4.78531	NGT 2024A
SS 86045-23-2B	1.0012	0.424518	310.932	0.165906	1.83649	NGT 2024A
Status	3.56826	0.424418	310.924	2.73317	4.40336	NGT 2024A
UG5	3.87888	0.424616	310.939	3.0434	4.71436	NGT 2024A
UG5 × 4M	3.82306	0.424523	310.932	2.98776	4.65836	NGT 2024A
UG5 × 4N-1	4.24086	0.424523	310.932	3.40555	5.07616	NGT 2024A
UG5 × RPP5	4.11831	0.424623	310.939	3.28281	4.95381	NGT 2024A
Ux 990 - 001	2.65832	0.424316	310.916	1.82342	3.49321	NGT 2024A
Ux 990 - 004	2.11851	0.424619	310.939	1.28302	2.954	NGT 2024A
Ux 990 - 004A	2.82354	0.424523	310.932	1.98824	3.65884	NGT 2024A
Ux 990 - 006	1.92529	0.424617	310.939	1.08981	2.76078	NGT 2024A
Ux 990 - 007	2.20134	0.424316	310.916	1.36645	3.03624	NGT 2024A
Ux 990 - 008	3.07484	0.42442	310.924	2.23974	3.90994	NGT 2024A
Ux 990 - 010	3.08878	0.424619	310.939	2.25329	3.92427	NGT 2024A
Ux 990 - 011	1.87086	0.42442	310.924	1.03576	2.70596	NGT 2024A
Ux 990 - 013	3.53743	0.424717	310.946	2.70175	4.37311	NGT 2024A
Ux 990 - 013A	3.1337	0.424618	310.939	2.29822	3.96919	NGT 2024A
Ux 990 - 013B	3.95888	0.424526	310.932	3.12358	4.79419	NGT 2024A
Ux 990 - 014	2.49284	0.424521	310.932	1.65754	3.32814	NGT 2024A
Ux 990 - 015	3.21338	0.424316	310.916	2.37849	4.04828	NGT 2024A
Ux 990 - 016	3.91916	0.424423	310.924	3.08405	4.75426	NGT 2024A
Ux 990 - 017	2.91972	0.424421	310.924	2.08461	3.75482	NGT 2024A
Ux 990 - 021	2.94391	0.424316	310.916	2.10901	3.7788	NGT 2024A
Ux 990 - 021A	3.62915	0.424625	310.939	2.79365	4.46465	NGT 2024A
Ux 990 - 022	4.16079	0.424521	310.932	3.32549	4.99609	NGT 2024A
Ux 990 - 024	3.6703	0.424421	310.924	2.8352	4.5054	NGT 2024A
Ux 990 - 026	3.35551	0.424716	310.946	2.51983	4.19119	NGT 2024A
Ux 990 - 028	1.83764	0.424623	310.939	1.00214	2.67313	NGT 2024A
Ux 990 - 030	3.14386	0.424523	310.932	2.30856	3.97916	NGT 2024A
Ux 990 - 031	3.44234	0.424615	310.939	2.60686	4.27782	NGT 2024A
Ux 990 - 032	4.19446	0.424618	310.939	3.35897	5.02994	NGT 2024A
Ux 990 - 033	2.3015	0.424316	310.916	1.46661	3.1364	NGT 2024A
Ux 990 - 036	3.49275	0.424719	310.946	2.65706	4.32843	NGT 2024A
Ux 990 - 037	3.61691	0.424423	310.924	2.78181	4.45201	NGT 2024A
Ux 990 - 038	4.33089	0.424524	310.932	3.49559	5.16619	NGT 2024A
Ux 990 - 044	3.19568	0.42442	310.924	2.36059	4.03078	NGT 2024A
Ux 990 - 046	3.14174	0.424521	310.932	2.30644	3.97703	NGT 2024A
Ux 990 - 047	2.64697	0.42442	310.924	1.81187	3.48207	NGT 2024A
Ux 990 - 048	3.61693	0.424523	310.932	2.78162	4.45223	NGT 2024A
Ux 990 - 049	3.19238	0.424522	310.932	2.35708	4.02768	NGT 2024A
Ux 990 - 050	3.3021	0.424624	310.939	2.4666	4.1376	NGT 2024A
Ux 990 - 052	3.34014	0.424623	310.939	2.50465	4.17564	NGT 2024A
Ux 990 - 052B	3.76802	0.424624	310.939	2.93252	4.60352	NGT 2024A
Ux 990 - 053	2.94159	0.424421	310.924	2.10649	3.77669	NGT 2024A
Ux 990 - 054	3.26596	0.424316	310.916	2.43107	4.10086	NGT 2024A
Ux 990 - 056	2.94007	0.424421	310.924	2.10497	3.77518	NGT 2024A
Ux 990 - 062	4.21593	0.424623	310.939	3.38043	5.05143	NGT 2024A
Ux 990 - 064	3.2415	0.424617	310.939	2.40601	4.07698	NGT 2024A
Ux 990 - 068	2.3589	0.424617	310.939	1.52341	3.19439	NGT 2024A
Ux 990 - 070	3.16433	0.424621	310.939	2.32884	3.99982	NGT 2024A
Ux 990 - 072	1.99166	0.424524	310.932	1.15635	2.82696	NGT 2024A
Ux 990 - 074	3.22006	0.424316	310.916	2.38517	4.05495	NGT 2024A
Ux 990 - 076	2.8792	0.424316	310.916	2.0443	3.71409	NGT 2024A
Ux 990 - 077	3.63992	0.424716	310.946	2.80424	4.4756	NGT 2024A
Ux 990 - 078	4.16828	0.424617	310.939	3.3328	5.00377	NGT 2024A
Ux 990 - 079A	3.14995	0.424624	310.939	2.31445	3.98545	NGT 2024A
Ux 990 - 079B1	3.14535	0.424524	310.932	2.31005	3.98065	NGT 2024A
Ux 990 - 080	1.89001	0.424423	310.924	1.0549	2.72511	NGT 2024A
Ux 990 - 083	1.84617	0.424526	310.932	1.01087	2.68148	NGT 2024A
Ux 990 - 083-1	2.96368	0.424522	310.932	2.12838	3.79897	NGT 2024A
Ux 990 - 084	3.41966	0.424717	310.946	2.58398	4.25535	NGT 2024A
Ux 990 - 086	1.94427	0.424616	310.939	1.10879	2.77976	NGT 2024A
Ux 990 - 086B	1.99951	0.424523	310.932	1.16421	2.83481	NGT 2024A
Ux 990 - 088	3.04848	0.424524	310.932	2.21317	3.88378	NGT 2024A
Ux 990 - 091	3.25018	0.424618	310.939	2.41469	4.08567	NGT 2024A
Ux 990 - 092	3.74195	0.424423	310.924	2.90685	4.57706	NGT 2024A
Ux 990 - 094	3.6909	0.424619	310.939	2.85541	4.52639	NGT 2024A
Ux 990 - 095	3.39223	0.424616	310.939	2.55675	4.22772	NGT 2024A
Ux 990 - 096A	3.39838	0.424316	310.916	2.56348	4.23327	NGT 2024A
Ux 990 - 096B	3.30003	0.424523	310.932	2.46473	4.13533	NGT 2024A
Ux 990 - 096B1	3.5793	0.424621	310.939	2.74381	4.41479	NGT 2024A
Ux 990 - 097	2.93367	0.424526	310.932	2.09836	3.76898	NGT 2024A
Ux 990 - 098	3.51271	0.424524	310.932	2.67741	4.34802	NGT 2024A
Ux 990 - 100	2.04862	0.424624	310.939	1.21312	2.88412	NGT 2024A
Ux 990 - 101	1.00674	0.424522	310.932	0.171438	1.84204	NGT 2024A
Ux 990 - 102	3.13766	0.424316	310.916	2.30277	3.97255	NGT 2024A
Ux 990 - 104	3.54659	0.424715	310.946	2.71091	4.38227	NGT 2024A
Ux 990 - 55A	3.20441	0.424523	310.932	2.36911	4.03971	NGT 2024A
Ux 990 - 55C	3.36057	0.424625	310.939	2.52507	4.19607	NGT 2024A
Ux 990 - 63	3.61031	0.424712	310.946	2.77464	4.44598	NGT 2024A
Ux 990 - 79B2	1.99669	0.424619	310.939	1.1612	2.83218	NGT 2024A
Ux 990 - 79B3	2.97499	0.424619	310.939	2.1395	3.81048	NGT 2024A
Williams 82	2.89092	0.424718	310.946	2.05524	3.72661	NGT 2024A
Wonder × 4M	4.02342	0.424618	310.939	3.18793	4.8589	NGT 2024A
Wondersoy	3.544	0.424217	310.907	2.7093	4.3787	NGT 2024A
12.4 × NII-1	4.50691	0.389661	306.934	3.74017	5.27366	NGT 2024B
6N × 2N-2-4-1	4.43025	0.389889	307.151	3.66306	5.19744	NGT 2024B
6N × Saga-P-2	2.6283	0.389899	307.164	1.86109	3.39551	NGT 2024B
6N × Saga-P-3-2	1.77092	0.389383	306.617	1.00472	2.53712	NGT 2024B
6N × Signal	3.57756	0.389702	307.007	2.81074	4.34439	NGT 2024B
6N × Signal-1-2	3.82043	0.389702	307.007	3.0536	4.58725	NGT 2024B
6N × Squire-7	2.7831	0.38993	307.222	2.01583	3.55037	NGT 2024B
8.11 × 2N	4.38945	0.390327	307.711	3.6214	5.1575	NGT 2024B
8.11 × 2N-3	3.80442	0.389899	307.164	3.0372	4.57163	NGT 2024B
AGS 329	2.5298	0.390032	307.392	1.76233	3.29727	NGT 2024B
AGS 338	2.88072	0.389477	306.781	2.11434	3.64711	NGT 2024B
AX 001	3.91321	0.390031	307.384	3.14574	4.68068	NGT 2024B
BSPS 48A- 01-1	3.91882	0.390212	307.519	3.151	4.68664	NGT 2024B
BSPS 48A- 03-1	4.28669	0.389971	307.287	3.51933	5.05404	NGT 2024B
BSPS 48A- 1-6	4.18939	0.38945	306.737	3.42305	4.95572	NGT 2024B
BSPS 48A- 19	4.78399	0.390099	307.504	4.01639	5.55159	NGT 2024B
BSPS 48A- 27-1	3.75698	0.389469	306.767	2.99061	4.52335	NGT 2024B
BSPS 48A- 27-10	4.56567	0.389978	307.302	3.79831	5.33303	NGT 2024B
BSPS 48A- 27-6	4.63133	0.389359	306.573	3.86517	5.39748	NGT 2024B
BSPS 48A- 27-7	4.48708	0.390264	307.604	3.71915	5.255	NGT 2024B
BSPS 48A- 30	4.16968	0.390212	307.519	3.40186	4.9375	NGT 2024B
BSPS 48A- 38	3.95524	0.390264	307.604	3.18732	4.72316	NGT 2024B
BSPS 48A- 3A	4.6533	0.389899	307.165	3.88609	5.42051	NGT 2024B
BSPS 48A-01-2	4.307	0.390625	308.006	3.53837	5.07564	NGT 2024B
BSPS 48A-10-3	4.34506	0.390126	307.567	3.5774	5.11271	NGT 2024B
BSPS 48A-10-6	4.11812	0.390212	307.519	3.3503	4.88595	NGT 2024B
BSPS 48A-12A	4.37038	0.390625	308.006	3.60175	5.13901	NGT 2024B
BSPS 48A-16	4.28733	0.390039	307.415	3.51984	5.05481	NGT 2024B
BSPS 48A-16A	4.70918	0.389673	306.957	3.94241	5.47594	NGT 2024B
BSPS 48A-16B	3.9679	0.38992	307.203	3.20065	4.73515	NGT 2024B
BSPS 48A-17	4.29727	0.389418	306.68	3.531	5.06354	NGT 2024B
BSPS 48A-18	4.36711	0.390264	307.604	3.59919	5.13504	NGT 2024B
BSPS 48A-18A	4.19318	0.390637	308.033	3.42452	4.96183	NGT 2024B
BSPS 48A-19	4.48952	0.389693	306.991	3.72271	5.25633	NGT 2024B
BSPS 48A-20	4.42582	0.390099	307.504	3.65822	5.19342	NGT 2024B
BSPS 48A-24	3.59981	0.390637	308.033	2.83116	4.36847	NGT 2024B
BSPS 48A-24-2A-3	4.18501	0.390005	307.356	3.41759	4.95243	NGT 2024B
BSPS 48A-27-1-1	4.01552	0.389712	307.02	3.24868	4.78237	NGT 2024B
BSPS 48A-27-3B	4.23825	0.390039	307.415	3.47077	5.00574	NGT 2024B
BSPS 48A-27-4	4.06755	0.389899	307.165	3.30034	4.83476	NGT 2024B
BSPS 48A-27-7	3.91639	0.389759	307.101	3.14946	4.68333	NGT 2024B
BSPS 48A-27-8	4.55009	0.391298	308.683	3.78014	5.32004	NGT 2024B
BSPS 48A-28	4.23049	0.390625	308.006	3.46186	4.99912	NGT 2024B
BSPS 48A-28-1	4.21071	0.390625	308.006	3.44208	4.97934	NGT 2024B
BSPS 48A-28-1-2	4.10371	0.389899	307.165	3.3365	4.87092	NGT 2024B
BSPS 48A-29	3.57295	0.38992	307.203	2.8057	4.3402	NGT 2024B
BSPS 48A-2B	4.73777	0.390625	308.006	3.96914	5.5064	NGT 2024B
BSPS 48A-3A	4.46649	0.389423	306.696	3.70022	5.23277	NGT 2024B
BSPS 48A-6-1	4.15307	0.390637	308.033	3.38441	4.92172	NGT 2024B
BSPS 48A-6-3	3.81337	0.389837	307.239	3.04628	4.58046	NGT 2024B
BSPS 48A-9-2	4.16457	0.389693	306.991	3.39776	4.93138	NGT 2024B
BSPS 48A-9-4	4.31722	0.38992	307.203	3.54997	5.08447	NGT 2024B
BSPS 48A-9-5	4.4544	0.390264	307.604	3.68648	5.22233	NGT 2024B
BSPS 48A-9-6	2.82129	0.390039	307.415	2.0538	3.58877	NGT 2024B
BSPS 48A-9-6-1	4.60073	0.389722	307.038	3.83386	5.36759	NGT 2024B
BSPS 48A-9-9	4.45712	0.389439	306.719	3.69081	5.22343	NGT 2024B
BSPS48A-13	3.84814	0.390212	307.519	3.08032	4.61596	NGT 2024B
Bulindi 18.4B-3	3.86772	0.389403	306.659	3.10148	4.63396	NGT 2024B
Bulindi 18.4B-4	4.32948	0.389673	306.957	3.56271	5.09625	NGT 2024B
Carsoy 79	2.77719	0.389765	307.121	2.01025	3.54414	NGT 2024B
Dassel	1.62112	0.389914	307.195	0.853884	2.38836	NGT 2024B
DN 10	4.16838	0.389704	307.007	3.40155	4.93521	NGT 2024B
DN 12	4.5827	0.390419	307.865	3.81448	5.35093	NGT 2024B
DN 13	3.72497	0.390419	307.865	2.95674	4.4932	NGT 2024B
DN 13-1	4.04768	0.389466	306.761	3.28132	4.81405	NGT 2024B
DN 14	4.3761	0.390988	308.402	3.60676	5.14544	NGT 2024B
DN 15	2.96808	0.390335	307.719	2.20002	3.73614	NGT 2024B
DN 16	3.65605	0.390988	308.402	2.88671	4.42539	NGT 2024B
DN 16-1	4.4817	0.390419	307.865	3.71347	5.24993	NGT 2024B
DN 17	4.60974	0.389821	307.206	3.84269	5.3768	NGT 2024B
DN 20	3.20358	0.389821	307.206	2.43653	3.97064	NGT 2024B
DN 21	4.05672	0.389709	307.018	3.28988	4.82356	NGT 2024B
DN 22	4.08479	0.390335	307.719	3.31673	4.85286	NGT 2024B
DN 3	4.34114	0.390419	307.865	3.57291	5.10937	NGT 2024B
DN 4	3.59229	0.390988	308.402	2.82295	4.36163	NGT 2024B
DN 5	3.99925	0.390335	307.719	3.23118	4.76731	NGT 2024B
DN 7	4.36158	0.389496	306.808	3.59515	5.128	NGT 2024B
DN 8	4.28364	0.389996	307.342	3.51624	5.05104	NGT 2024B
DN 9	4.42879	0.389704	307.007	3.66196	5.19562	NGT 2024B
DRS 173	2.27203	0.389354	306.566	1.50589	3.03818	NGT 2024B
Duiker	3.31689	0.391001	308.419	2.54753	4.08626	NGT 2024B
Duiker × 3N-4	3.69964	0.389899	307.164	2.93243	4.46685	NGT 2024B
Frieskby III	1.51146	0.389696	306.997	0.744646	2.27827	NGT 2024B
G 1882	2.86413	0.39	307.34	2.09672	3.63154	NGT 2024B
G 2043	2.26921	0.389663	306.939	1.50246	3.03596	NGT 2024B
G 2043A	3.4579	0.391298	308.683	2.68795	4.22784	NGT 2024B
G 2843	4.30167	0.389681	306.967	3.53488	5.06845	NGT 2024B
G 457021-26-3-1	3.94796	0.391298	308.683	3.17802	4.71791	NGT 2024B
G 4890-21-13-13	3.42347	0.389641	306.896	2.65676	4.19018	NGT 2024B
G 50B	4.52089	0.390032	307.392	3.75342	5.28836	NGT 2024B
G 548360	3.94274	0.391298	308.683	3.17279	4.71269	NGT 2024B
G 548360-1	2.7119	0.389709	307.014	1.94506	3.47874	NGT 2024B
G 57	4.4169	0.391298	308.683	3.64695	5.18684	NGT 2024B
G 62843B	4.50985	0.391298	308.683	3.7399	5.2798	NGT 2024B
G 7955	4.18987	0.390126	307.567	3.42222	4.95753	NGT 2024B
G 84037-31-1-23	3.77619	0.389759	307.101	3.00925	4.54313	NGT 2024B
G 85037-2-3-54A	4.15459	0.391298	308.683	3.38464	4.92453	NGT 2024B
G 8527	3.40307	0.390005	307.356	2.63565	4.17049	NGT 2024B
G SRE-C-14A	4.33053	0.389837	307.239	3.56344	5.09762	NGT 2024B
G50	4.03024	0.389463	306.765	3.26389	4.7966	NGT 2024B
GC 00138-29	4.46865	0.389709	307.014	3.70181	5.23549	NGT 2024B
GC 840507-31-1	4.32712	0.390005	307.356	3.5597	5.09453	NGT 2024B
K-Local	3.09829	0.390363	307.766	2.33017	3.8664	NGT 2024B
Kabanyolo 1	4.53718	0.389751	307.093	3.77026	5.3041	NGT 2024B
Koica	2.17096	0.390329	307.71	1.40291	2.93902	NGT 2024B
Kuntz	3.79704	0.389396	306.641	3.03081	4.56327	NGT 2024B
Maksoy 1N	3.77545	0.389677	306.963	3.00867	4.54222	NGT 2024B
Maksoy 2N	3.94831	0.389715	307.034	3.18146	4.71516	NGT 2024B
Maksoy 2N × 5N-1	4.08003	0.389661	306.934	3.31329	4.84678	NGT 2024B
Maksoy 3N	3.55742	0.391001	308.419	2.78805	4.32679	NGT 2024B
Maksoy 4N	3.95136	0.390353	307.753	3.18326	4.71946	NGT 2024B
Maksoy 4N-58-1	3.08926	0.389718	307.036	2.32241	3.85612	NGT 2024B
Maksoy 5N	4.32178	0.390353	307.753	3.55368	5.08988	NGT 2024B
Maksoy 6N	3.89799	0.38971	307.017	3.13115	4.66483	NGT 2024B
Maksoy 6N × Signal-1	4.04078	0.389677	306.963	3.274	4.80756	NGT 2024B
Nam II × GC 17.3	4.22112	0.390327	307.711	3.45307	4.98917	NGT 2024B
Namsoy 1	4.5744	0.390363	307.766	3.80628	5.34251	NGT 2024B
Namsoy 2	4.87787	0.390094	307.488	4.11028	5.64547	NGT 2024B
Namsoy 3	4.6179	0.389415	306.678	3.85163	5.38416	NGT 2024B
Namsoy 4M	4.65482	0.390363	307.766	3.8867	5.42293	NGT 2024B
Namsoy 4M × 14.1-24	3.69927	0.389889	307.151	2.93208	4.46646	NGT 2024B
Namsoy 4M × 2N	4.60519	0.390327	307.711	3.83714	5.37324	NGT 2024B
Namsoy 4M × 4N	4.89106	0.390327	307.711	4.12301	5.65911	NGT 2024B
NG 14.1 × NII	4.02402	0.389889	307.151	3.25683	4.79121	NGT 2024B
NGDT 1.13-4	4.29285	0.389722	307.038	3.52599	5.05971	NGT 2024B
NGDT 1.15-4	4.71674	0.390329	307.71	3.94868	5.48479	NGT 2024B
NGDT 10.6-2	4.33731	0.389978	307.302	3.56994	5.10467	NGT 2024B
NGDT 13.5	4.66179	0.389704	307.009	3.89496	5.42862	NGT 2024B
NGDT 14.11-3	3.73155	0.390637	308.033	2.9629	4.50021	NGT 2024B
NGDT 14.17	4.25804	0.390637	308.033	3.48939	5.0267	NGT 2024B
NGDT 15.16-3	4.41941	0.390597	307.961	3.65084	5.18799	NGT 2024B
NGDT 18.48-1	4.47007	0.389498	306.829	3.70364	5.23649	NGT 2024B
NGDT 18.4B-2	4.31971	0.389473	306.783	3.55334	5.08609	NGT 2024B
NGDT 2.13-3	3.34802	0.390647	308.044	2.57935	4.11669	NGT 2024B
NGDT 2.15-18	4.42364	0.390597	307.961	3.65507	5.19222	NGT 2024B
NGDT 2.15-2A	4.62488	0.390647	308.044	3.85621	5.39356	NGT 2024B
NGDT 2.15-2A-1	4.22804	0.38949	306.808	3.46163	4.99445	NGT 2024B
NGDT 2.15-2B	4.14938	0.389498	306.818	3.38295	4.9158	NGT 2024B
NGDT 2.15-4A	3.59287	0.389978	307.302	2.82551	4.36024	NGT 2024B
NGDT 2.15-7	4.24398	0.389971	307.287	3.47663	5.01133	NGT 2024B
NGDT 2.15-8	4.33905	0.390099	307.504	3.57145	5.10665	NGT 2024B
NGDT 2.15-9A	4.57363	0.389704	307.009	3.8068	5.34045	NGT 2024B
NGDT 2.15-9B	4.09459	0.390094	307.488	3.327	4.86218	NGT 2024B
NGDT 2.15C	4.05945	0.389973	307.292	3.29209	4.82681	NGT 2024B
NGDT 3.14-1	4.11487	0.389971	307.287	3.34752	4.88222	NGT 2024B
NGDT 3.15-10	4.46293	0.389704	307.009	3.6961	5.22976	NGT 2024B
NGDT 3.24-2	4.26468	0.389704	307.009	3.49786	5.03151	NGT 2024B
NGDT 3.7-1	4.78234	0.390329	307.71	4.01429	5.55039	NGT 2024B
NGDT 3.9-7	3.69318	0.389475	306.77	2.9268	4.45956	NGT 2024B
NGDT 4.11-2	4.63371	0.390647	308.044	3.86504	5.40238	NGT 2024B
NGDT 4.11-4	4.64717	0.390597	307.961	3.87859	5.41575	NGT 2024B
NGDT 4.11-7	4.00427	0.389973	307.292	3.23692	4.77163	NGT 2024B
NGDT 4.12-1	4.81554	0.390597	307.961	4.04696	5.58412	NGT 2024B
NGDT 4.20-1	4.09775	0.389774	307.133	3.33079	4.86471	NGT 2024B
NGDT 6.10-3	2.82044	0.390329	307.71	2.05238	3.58849	NGT 2024B
NGDT 7.11-2	4.57434	0.389374	306.601	3.80816	5.34052	NGT 2024B
NGDT 7.20-2	3.90808	0.390647	308.044	3.1394	4.67675	NGT 2024B
NGDT 8.10-9	4.15103	0.391001	308.419	3.38167	4.9204	NGT 2024B
NGDT 8.11-9	3.52952	0.390647	308.044	2.76085	4.29819	NGT 2024B
NGDT 9.4	4.19015	0.390597	307.961	3.42157	4.95873	NGT 2024B
Pan 1	4.5019	0.39006	307.441	3.73437	5.26942	NGT 2024B
Pan 107	4.08016	0.391006	308.423	3.31078	4.84954	NGT 2024B
Pan 11	4.14822	0.391006	308.423	3.37885	4.9176	NGT 2024B
Pan 12	4.70602	0.390031	307.384	3.93855	5.47349	NGT 2024B
Pan 13	4.29261	0.39008	307.472	3.52505	5.06018	NGT 2024B
Pan 15	3.54409	0.390054	307.426	2.77658	4.3116	NGT 2024B
Pan 15-1	4.58939	0.390031	307.384	3.82193	5.35686	NGT 2024B
Pan 16	3.79668	0.391006	308.423	3.02731	4.56606	NGT 2024B
Pan 19	3.24283	0.389706	307.015	2.476	4.00967	NGT 2024B
Pan 22	4.68917	0.389444	306.732	3.92285	5.45549	NGT 2024B
Pan 23	4.40843	0.390988	308.402	3.63909	5.17777	NGT 2024B
Pan 25	4.77168	0.391006	308.423	4.00231	5.54106	NGT 2024B
Pan 25-1	3.60704	0.390054	307.426	2.83953	4.37456	NGT 2024B
Pan 26	4.01916	0.389685	306.976	3.25237	4.78595	NGT 2024B
Pan 27	4.69216	0.39002	307.373	3.92471	5.4596	NGT 2024B
Pan 3	3.81134	0.39006	307.441	3.04381	4.57886	NGT 2024B
Pan 3-1	3.54139	0.389709	307.018	2.77455	4.30823	NGT 2024B
Pan 30	4.06104	0.39006	307.441	3.29352	4.82857	NGT 2024B
Pan 31	4.43809	0.390988	308.402	3.66875	5.20743	NGT 2024B
Pan 32	4.64109	0.39008	307.472	3.87353	5.40865	NGT 2024B
Pan 33	3.73425	0.39002	307.373	2.9668	4.5017	NGT 2024B
Pan 34	4.22041	0.390335	307.719	3.45234	4.98847	NGT 2024B
Pan 35	4.64526	0.391006	308.423	3.87589	5.41464	NGT 2024B
Pan 36	4.64941	0.389685	306.976	3.88262	5.4162	NGT 2024B
Pan 37	4.65093	0.390054	307.426	3.88342	5.41844	NGT 2024B
Pan 38	4.38718	0.390988	308.402	3.61784	5.15652	NGT 2024B
Pan 38-1	3.7585	0.389509	306.845	2.99206	4.52495	NGT 2024B
Pan 40	3.88454	0.391006	308.423	3.11516	4.65392	NGT 2024B
Pan 41	4.07577	0.389706	307.015	3.30894	4.8426	NGT 2024B
Pan 5	4.18086	0.389996	307.342	3.41346	4.94826	NGT 2024B
Pan 6	2.75003	0.389996	307.342	1.98263	3.51743	NGT 2024B
Pan 8	4.44967	0.39008	307.472	3.6821	5.21723	NGT 2024B
Pan 9	4.73787	0.39002	307.373	3.97042	5.50531	NGT 2024B
PI 615437A	3.89552	0.389712	307.02	3.12868	4.66237	NGT 2024B
PI 615437B	4.26083	0.390032	307.392	3.49336	5.0283	NGT 2024B
Roan	4.25322	0.390094	307.488	3.48563	5.02081	NGT 2024B
S 10.4	4.45845	0.39027	307.613	3.69051	5.22638	NGT 2024B
S 11.1A	4.46363	0.39027	307.613	3.6957	5.23157	NGT 2024B
S 11.1B	4.51019	0.390022	307.381	3.74273	5.27764	NGT 2024B
S 12.17A	4.30144	0.389964	307.281	3.53411	5.06878	NGT 2024B
S 12.17B	4.85064	0.389964	307.281	4.0833	5.61797	NGT 2024B
S 13.12	4.16654	0.389964	307.281	3.3992	4.93388	NGT 2024B
S 13.2	4.54277	0.39	307.34	3.77536	5.31018	NGT 2024B
S 13.2A	4.40508	0.389333	306.53	3.63897	5.17118	NGT 2024B
S 13.2B	4.47643	0.39027	307.613	3.70849	5.24437	NGT 2024B
S 3.12	4.45042	0.389439	306.716	3.68411	5.21673	NGT 2024B
S 3.16	4.11585	0.389607	306.84	3.34921	4.88249	NGT 2024B
S 3.17	3.71954	0.390022	307.381	2.95208	4.48699	NGT 2024B
S 3.37	4.58737	0.389663	306.939	3.82062	5.35412	NGT 2024B
S 6.2	3.14914	0.390017	307.368	2.3817	3.91658	NGT 2024B
S 6.22A	4.20972	0.389681	306.967	3.44294	4.9765	NGT 2024B
S 6.22B	4.02959	0.390017	307.368	3.26215	4.79703	NGT 2024B
S 7.11A	4.56198	0.390022	307.381	3.79453	5.32943	NGT 2024B
S 7.11B	4.57063	0.389641	306.896	3.80393	5.33734	NGT 2024B
S 9.2	4.15233	0.39	307.34	3.38492	4.91974	NGT 2024B
Safari	4.12997	0.390363	307.766	3.36185	4.89809	NGT 2024B
Saga	2.8549	0.389973	307.292	2.08754	3.62226	NGT 2024B
Salama	2.6276	0.389802	307.176	1.86058	3.39462	NGT 2024B
Santa	4.06056	0.389715	307.034	3.29371	4.82741	NGT 2024B
Saxon A	4.01416	0.389774	307.133	3.24719	4.78112	NGT 2024B
Saxon B	4.35919	0.391001	308.419	3.58983	5.12856	NGT 2024B
Sentinel	3.9026	0.390353	307.753	3.1345	4.6707	NGT 2024B
Serenade	3.73137	0.391001	308.419	2.962	4.50073	NGT 2024B
Signal	4.66303	0.389433	306.704	3.89673	5.42933	NGT 2024B
Spike	3.89668	0.389802	307.176	3.12966	4.6637	NGT 2024B
SRE-B-15C	4.47742	0.390126	307.567	3.70977	5.24508	NGT 2024B
SRE-D-11-13	2.03469	0.389607	306.84	1.26805	2.80133	NGT 2024B
SS 86045-23-2A	3.8999	0.39027	307.613	3.13196	4.66784	NGT 2024B
SS 86045-23-2B	2.19025	0.390017	307.368	1.4228	2.95769	NGT 2024B
Status	3.29345	0.390353	307.753	2.52535	4.06155	NGT 2024B
UG5	3.9147	0.389751	307.093	3.14778	4.68162	NGT 2024B
UG5 × 4M	4.44791	0.38993	307.222	3.68064	5.21518	NGT 2024B
UG5 × 4N-1	4.1273	0.38993	307.222	3.36003	4.89457	NGT 2024B
UG5 × RPP5	4.12574	0.389621	306.868	3.35907	4.8924	NGT 2024B
Ux 990 - 001	2.00915	0.390678	308.091	1.24041	2.77788	NGT 2024B
Ux 990 - 004	1.38058	0.389679	306.963	0.613799	2.14736	NGT 2024B
Ux 990 - 004A	1.99679	0.38993	307.222	1.22951	2.76406	NGT 2024B
Ux 990 - 006	1.6061	0.389723	307.034	0.839234	2.37296	NGT 2024B
Ux 990 - 007	3.06606	0.390678	308.091	2.29733	3.83479	NGT 2024B
Ux 990 - 008	1.96203	0.390293	307.653	1.19404	2.73001	NGT 2024B
Ux 990 - 010	2.17076	0.389679	306.963	1.40398	2.93755	NGT 2024B
Ux 990 - 011	2.20839	0.390293	307.653	1.44041	2.97637	NGT 2024B
Ux 990 - 013	2.2503	0.389408	306.665	1.48405	3.01655	NGT 2024B
Ux 990 - 013A	2.56347	0.389715	307.027	1.79662	3.33032	NGT 2024B
Ux 990 - 013B	2.70048	0.389886	307.145	1.93329	3.46766	NGT 2024B
Ux 990 - 014	2.06195	0.389955	307.26	1.29463	2.82928	NGT 2024B
Ux 990 - 015	2.69629	0.390678	308.091	1.92755	3.46502	NGT 2024B
Ux 990 - 016	2.2427	0.390249	307.582	1.4748	3.0106	NGT 2024B
Ux 990 - 017	2.71814	0.39028	307.631	1.95019	3.4861	NGT 2024B
Ux 990 - 021	2.06027	0.390692	308.11	1.29151	2.82903	NGT 2024B
Ux 990 - 021A	2.67666	0.389585	306.802	1.91007	3.44326	NGT 2024B
Ux 990 - 022	3.5692	0.389955	307.26	2.80188	4.33652	NGT 2024B
Ux 990 - 024	1.71346	0.39028	307.631	0.945507	2.48142	NGT 2024B
Ux 990 - 026	1.66356	0.389423	306.692	0.897276	2.42984	NGT 2024B
Ux 990 - 028	2.72294	0.389623	306.866	1.95627	3.48961	NGT 2024B
Ux 990 - 030	2.04194	0.389933	307.223	1.27466	2.80921	NGT 2024B
Ux 990 - 031	1.63928	0.389765	307.121	0.872337	2.40623	NGT 2024B
Ux 990 - 032	2.3645	0.389718	307.036	1.59765	3.13136	NGT 2024B
Ux 990 - 033	2.37401	0.390678	308.091	1.60528	3.14275	NGT 2024B
Ux 990 - 036	1.02734	0.389382	306.617	0.261145	1.79354	NGT 2024B
Ux 990 - 037	1.91363	0.390249	307.582	1.14573	2.68152	NGT 2024B
Ux 990 - 038	1.44689	0.389914	307.195	0.67965	2.21413	NGT 2024B
Ux 990 - 044	1.58605	0.390293	307.653	0.818073	2.35404	NGT 2024B
Ux 990 - 046	3.89486	0.389955	307.26	3.12754	4.66218	NGT 2024B
Ux 990 - 047	2.13725	0.390293	307.653	1.36926	2.90523	NGT 2024B
Ux 990 - 048	1.66188	0.389933	307.223	0.894606	2.42916	NGT 2024B
Ux 990 - 049	1.64305	0.389952	307.258	0.87574	2.41037	NGT 2024B
Ux 990 - 050	1.66628	0.389611	306.85	0.899637	2.43293	NGT 2024B
Ux 990 - 052	3.29082	0.389623	306.866	2.52415	4.05749	NGT 2024B
Ux 990 - 052B	1.72111	0.389601	306.83	0.954479	2.48773	NGT 2024B
Ux 990 - 053	1.31111	0.39028	307.631	0.543154	2.07906	NGT 2024B
Ux 990 - 054	2.67316	0.390692	308.11	1.9044	3.44192	NGT 2024B
Ux 990 - 056	1.86731	0.39028	307.631	1.09935	2.63527	NGT 2024B
Ux 990 - 062	3.10237	0.389621	306.868	2.3357	3.86904	NGT 2024B
Ux 990 - 064	2.62564	0.389723	307.034	1.85877	3.3925	NGT 2024B
Ux 990 - 068	1.83544	0.389726	307.048	1.06856	2.60231	NGT 2024B
Ux 990 - 070	1.75313	0.389669	306.955	0.986367	2.51989	NGT 2024B
Ux 990 - 072	1.17932	0.389914	307.195	0.412078	1.94656	NGT 2024B
Ux 990 - 074	1.94157	0.390692	308.11	1.17281	2.71033	NGT 2024B
Ux 990 - 076	2.04047	0.390692	308.11	1.27171	2.80923	NGT 2024B
Ux 990 - 077	1.75895	0.389437	306.722	0.992647	2.52526	NGT 2024B
Ux 990 - 078	2.81746	0.389726	307.048	2.05059	3.58433	NGT 2024B
Ux 990 - 079A	1.47396	0.389601	306.83	0.707336	2.24059	NGT 2024B
Ux 990 - 079B1	1.63281	0.38991	307.186	0.865575	2.40004	NGT 2024B
Ux 990 - 080	2.50139	0.390249	307.582	1.73349	3.26928	NGT 2024B
Ux 990 - 083	1.85464	0.389886	307.145	1.08745	2.62183	NGT 2024B
Ux 990 - 083-1	1.71889	0.389952	307.258	0.951572	2.4862	NGT 2024B
Ux 990 - 084	2.23302	0.389414	306.679	1.46676	2.99928	NGT 2024B
Ux 990 - 086	2.81178	0.389745	307.083	2.04488	3.57869	NGT 2024B
Ux 990 - 086B	2.38827	0.38993	307.222	1.621	3.15554	NGT 2024B
Ux 990 - 088	2.20524	0.38991	307.186	1.438	2.97247	NGT 2024B
Ux 990 - 091	1.49308	0.389715	307.027	0.726234	2.25994	NGT 2024B
Ux 990 - 092	2.63907	0.390249	307.582	1.87118	3.40697	NGT 2024B
Ux 990 - 094	3.10269	0.389696	306.997	2.33588	3.86951	NGT 2024B
Ux 990 - 095	2.12708	0.389745	307.083	1.36017	2.89399	NGT 2024B
Ux 990 - 096A	1.96241	0.390678	308.091	1.19368	2.73115	NGT 2024B
Ux 990 - 096B	1.91088	0.389933	307.223	1.14361	2.67816	NGT 2024B
Ux 990 - 096B1	1.89608	0.389669	306.955	1.12932	2.66284	NGT 2024B
Ux 990 - 097	2.55242	0.389886	307.145	1.78523	3.3196	NGT 2024B
Ux 990 - 098	2.18967	0.38991	307.186	1.42243	2.9569	NGT 2024B
Ux 990 - 100	1.60499	0.389611	306.85	0.838345	2.37164	NGT 2024B
Ux 990 - 101	1.96177	0.389952	307.258	1.19445	2.72908	NGT 2024B
Ux 990 - 102	2.69451	0.390692	308.11	1.92574	3.46327	NGT 2024B
Ux 990 - 104	1.94695	0.389439	306.716	1.18064	2.71326	NGT 2024B
Ux 990 - 55A	1.81737	0.38993	307.222	1.0501	2.58464	NGT 2024B
Ux 990 - 55C	2.43558	0.389585	306.802	1.66898	3.20218	NGT 2024B
Ux 990 - 63	2.46951	0.389486	306.793	1.7031	3.23591	NGT 2024B
Ux 990 - 79B2	1.77353	0.389685	306.977	1.00674	2.54032	NGT 2024B
Ux 990 - 79B3	1.63912	0.389685	306.977	0.872332	2.40592	NGT 2024B
Williams 82	2.26128	0.389393	306.638	1.49506	3.0275	NGT 2024B
Wonder × 4M	3.71589	0.38971	307.017	2.94905	4.48273	NGT 2024B
Wondersoy	4.64744	0.391001	308.419	3.87807	5.4168	NGT 2024B

## Sheet: SEA_QC_SUMMARY
Environment	mean_RI	r2	CV_pct	p_gen	fail_r2	fail_CV	fail_p	n_failed	DROP
MUA 2024A	1.72381	0.139394	27.757	0.105458	TRUE	FALSE	TRUE	2	TRUE
MUA 2024B	2.88654	0.524092	33.5195	5.7421e-13	FALSE	TRUE	FALSE	1	FALSE
NAK 2024A	3.24131	0.699625	20.1239	2.00514e-25	FALSE	FALSE	FALSE	0	FALSE
NAK 2024B	3.73287	0.740784	15.8391	1.25216e-28	FALSE	FALSE	FALSE	0	FALSE
NGT 2024A	3.70586	0.484889	16.1991	4.88694e-10	FALSE	FALSE	FALSE	0	FALSE
NGT 2024B	3.57006	0.814204	15.9661	3.39149e-40	FALSE	FALSE	FALSE	0	FALSE
