# Supplementary material for: Identification of Genomic Regions for Partial Resistance to Soybean Rust Under Field Conditions Using FarmCPU and Machine Learning Approaches
Source: Plants (Basel). 2026 Apr 30;15(9):1385. doi: 10.3390/plants15091385 (PMC13164846; doi:10.3390/plants15091385)
Supplement: Supplementary file 1 [file plants-15-01385-s001.zip › Table S3 .xlsx]

## Sheet: MEA_LRTs
MG	npar	AIC	BIC	logLik	-2*log(L)	Chisq	Df	Pr(>Chisq)	Dropped
MG1	5	1860.56	1883.98	-925.279	1850.56				gen
	6	1837.69	1865.8	-912.847	1825.69	24.8645	1	6.15042e-07	gen
	5	1885.32	1908.74	-937.659	1875.32				Environment
	6	1837.69	1865.8	-912.847	1825.69	49.624	1	1.8622e-12	Environment
	5	1837.42	1860.84	-913.709	1827.42				gen:Environment
	6	1837.69	1865.8	-912.847	1825.69	1.72333	1	0.189265	gen:Environment
	5	1897.94	1921.36	-943.969	1887.94				Environment:rep:block
	6	1837.69	1865.8	-912.847	1825.69	62.2444	1	3.03371e-15	Environment:rep:block
MG2	5	5517.28	5546.03	-2753.64	5507.28				gen
	6	5388.73	5423.22	-2688.36	5376.73	130.556	1	3.09639e-30	gen
	5	5434.2	5462.95	-2712.1	5424.2				Environment
	6	5388.73	5423.22	-2688.36	5376.73	47.4754	1	5.56984e-12	Environment
	5	5408.7	5437.45	-2699.35	5398.7				gen:Environment
	6	5388.73	5423.22	-2688.36	5376.73	21.9771	1	2.75923e-06	gen:Environment
	5	5532.98	5561.72	-2761.49	5522.98				Environment:rep:block
	6	5388.73	5423.22	-2688.36	5376.73	146.251	1	1.14419e-33	Environment:rep:block

## Sheet: MEA_VarComp_BLUP
MG	grp	var1	var2	vcov	sdcor	Model
MG1	gen:Environment	(Intercept)		0.0341735	0.184861	BLUP (REML) — MG1
	Environment:rep:block	(Intercept)		0.108876	0.329964	BLUP (REML) — MG1
	gen	(Intercept)		0.0665229	0.25792	BLUP (REML) — MG1
	Environment	(Intercept)		0.270696	0.520284	BLUP (REML) — MG1
	Residual			0.433101	0.658104	BLUP (REML) — MG1
MG2	gen:Environment	(Intercept)		0.0762544	0.276142	BLUP (REML) — MG2
	gen	(Intercept)		0.117634	0.342978	BLUP (REML) — MG2
	Environment:rep:block	(Intercept)		0.0704681	0.265458	BLUP (REML) — MG2
	Environment	(Intercept)		0.09752	0.312282	BLUP (REML) — MG2
	Residual			0.426554	0.653111	BLUP (REML) — MG2

## Sheet: MEA_Params
ne	nr	mean_RI	sigma2_g	sigma2_ge	sigma2_e	sigma2_p	H2	GCV_pct	PCV_pct	GA_pct	subset
5	2	2.32942	0.0665229	0.0341735	0.433101	0.116668	0.570191	11.0723	14.6632	17.2233	MG1
5	2	3.80591	0.117634	0.0762544	0.426554	0.17554	0.670125	9.01171	11.0085	15.1968	MG2

## Sheet: MEA_Wald_BLUE
MG	Sum Sq	Mean Sq	NumDF	DenDF	F value	Pr(>F)
MG1	76.8338	0.972579	79	313.849	2.26166	3.47644e-07
MG2	292.853	1.26776	231	890.277	2.96882	1.42801e-30

## Sheet: MEA_BLUE_byGen
gen	BLUE	SE	df	lower.CL	upper.CL	MG
Carsoy 79	2.81807	0.331687	14.9934	2.11107	3.52507	MG1
Dassel	1.85343	0.331572	14.9729	1.14659	2.56027	MG1
DRS 173	2.11494	0.331309	14.9281	1.40847	2.8214	MG1
Frieskby III	2.39472	0.331364	14.9371	1.68818	3.10127	MG1
Ux 990 - 001	2.22966	0.332012	15.049	1.5222	2.93713	MG1
Ux 990 - 004	1.52458	0.331599	14.9781	0.8177	2.23145	MG1
Ux 990 - 004A	2.32663	0.330982	14.8709	1.62063	3.03264	MG1
Ux 990 - 006	1.98727	0.330836	14.8459	1.28147	2.69307	MG1
Ux 990 - 007	2.83085	0.332012	15.049	2.12339	3.53832	MG1
Ux 990 - 008	2.08272	0.332324	15.1041	1.37481	2.79062	MG1
Ux 990 - 010	2.04933	0.331599	14.9781	1.34245	2.75621	MG1
Ux 990 - 011	2.1193	0.332324	15.1041	1.4114	2.82721	MG1
Ux 990 - 013	2.31754	0.331985	15.047	1.61013	3.02496	MG1
Ux 990 - 013A	2.25564	0.331708	14.9971	1.54861	2.96267	MG1
Ux 990 - 013B	2.64168	0.330672	14.817	1.93611	3.34725	MG1
Ux 990 - 014	2.06136	0.331271	14.9206	1.35495	2.76777	MG1
Ux 990 - 015	2.80546	0.332012	15.049	2.09799	3.51292	MG1
Ux 990 - 016	2.58166	0.331274	14.9211	1.87524	3.28808	MG1
Ux 990 - 017	2.68315	0.331059	14.8836	1.97703	3.38926	MG1
Ux 990 - 021	2.4519	0.332388	15.1147	1.7439	3.1599	MG1
Ux 990 - 021A	2.50565	0.331956	15.0409	1.79827	3.21303	MG1
Ux 990 - 022	3.79157	0.331271	14.9206	3.08515	4.49798	MG1
Ux 990 - 024	2.21254	0.331059	14.8836	1.50642	2.91865	MG1
Ux 990 - 026	2.34169	0.33105	14.8833	1.63559	3.04779	MG1
Ux 990 - 028	2.25541	0.330466	14.7819	1.55014	2.96069	MG1
Ux 990 - 030	2.52075	0.331234	14.9143	1.81439	3.22711	MG1
Ux 990 - 031	2.32821	0.331687	14.9934	1.62121	3.03521	MG1
Ux 990 - 032	2.61909	0.337467	16.0344	1.90381	3.33436	MG1
Ux 990 - 033	2.02054	0.332012	15.049	1.31307	2.72801	MG1
Ux 990 - 036	1.84834	0.331726	15.001	1.14128	2.55539	MG1
Ux 990 - 037	2.71115	0.331274	14.9211	2.00473	3.41757	MG1
Ux 990 - 038	2.42889	0.331572	14.9729	1.72205	3.13573	MG1
Ux 990 - 044	2.13319	0.332324	15.1041	1.42528	2.84109	MG1
Ux 990 - 046	2.77885	0.331271	14.9206	2.07244	3.48527	MG1
Ux 990 - 047	2.32225	0.332324	15.1041	1.61434	3.03015	MG1
Ux 990 - 048	2.3956	0.331234	14.9143	1.68924	3.10196	MG1
Ux 990 - 049	2.57389	0.332829	15.1953	1.86527	3.2825	MG1
Ux 990 - 050	2.24519	0.33199	15.0469	1.53776	2.95262	MG1
Ux 990 - 052	2.39828	0.330466	14.7819	1.693	3.10355	MG1
Ux 990 - 052B	2.39181	0.331247	14.9168	1.68543	3.09819	MG1
Ux 990 - 053	1.95734	0.331059	14.8836	1.25123	2.66346	MG1
Ux 990 - 054	2.30515	0.332388	15.1147	1.59715	3.01315	MG1
Ux 990 - 056	2.18245	0.331059	14.8836	1.47633	2.88856	MG1
Ux 990 - 062	2.99565	0.335303	15.6405	2.2835	3.70779	MG1
Ux 990 - 064	2.51958	0.330836	14.8459	1.81379	3.22538	MG1
Ux 990 - 068	2.10225	0.331062	14.885	1.39613	2.80837	MG1
Ux 990 - 070	2.31899	0.331564	14.9721	1.61216	3.02582	MG1
Ux 990 - 072	1.4527	0.331572	14.9729	0.745863	2.15954	MG1
Ux 990 - 074	2.15109	0.332388	15.1147	1.4431	2.85909	MG1
Ux 990 - 076	2.26789	0.332388	15.1147	1.55989	2.97589	MG1
Ux 990 - 077	1.97511	0.332013	15.052	1.26765	2.68257	MG1
Ux 990 - 078	2.78633	0.331062	14.885	2.08021	3.49245	MG1
Ux 990 - 079A	1.80765	0.331247	14.9168	1.10127	2.51403	MG1
Ux 990 - 079B1	2.33599	0.331895	15.0292	1.6287	3.04329	MG1
Ux 990 - 080	2.28727	0.331274	14.9211	1.58085	2.99369	MG1
Ux 990 - 083	2.19801	0.330672	14.817	1.49244	2.90358	MG1
Ux 990 - 083-1	2.03473	0.332829	15.1953	1.32611	2.74334	MG1
Ux 990 - 084	2.36622	0.330756	14.8325	1.66054	3.07191	MG1
Ux 990 - 086	2.17299	0.331076	14.8872	1.46685	2.87912	MG1
Ux 990 - 086B	2.28305	0.330982	14.8709	1.57705	2.98906	MG1
Ux 990 - 088	2.36878	0.331895	15.0292	1.66148	3.07608	MG1
Ux 990 - 091	2.37743	0.331708	14.9971	1.6704	3.08446	MG1
Ux 990 - 092	2.72679	0.331274	14.9211	2.02037	3.43321	MG1
Ux 990 - 094	2.55109	0.331364	14.9371	1.84454	3.25763	MG1
Ux 990 - 095	2.17383	0.331076	14.8872	1.46769	2.87997	MG1
Ux 990 - 096A	1.98711	0.332012	15.049	1.27965	2.69458	MG1
Ux 990 - 096B	2.31454	0.331234	14.9143	1.60817	3.0209	MG1
Ux 990 - 096B1	2.24234	0.331564	14.9721	1.53551	2.94916	MG1
Ux 990 - 097	2.50091	0.330672	14.817	1.79534	3.20648	MG1
Ux 990 - 098	2.87921	0.331895	15.0292	2.17192	3.58651	MG1
Ux 990 - 100	1.8785	0.33199	15.0469	1.17107	2.58592	MG1
Ux 990 - 101	1.8337	0.332829	15.1953	1.12508	2.54232	MG1
Ux 990 - 102	2.69359	0.332388	15.1147	1.98559	3.40159	MG1
Ux 990 - 104	2.35851	0.331083	14.8891	1.65237	3.06466	MG1
Ux 990 - 55A	2.02198	0.330982	14.8709	1.31598	2.72799	MG1
Ux 990 - 55C	2.65609	0.331956	15.0409	1.94871	3.36347	MG1
Ux 990 - 63	2.44325	0.332101	15.0674	1.73567	3.15084	MG1
Ux 990 - 79B2	1.9842	0.331668	14.9905	1.27723	2.69117	MG1
Ux 990 - 79B3	2.59342	0.331668	14.9905	1.88645	3.3004	MG1
Williams 82	2.3276	0.332139	15.075	1.61997	3.03523	MG1
12.4 × NII-1	4.19684	0.283729	59.8354	3.62926	4.76441	MG2
6N × 2N-2-4-1	3.88345	0.283596	59.7268	3.31612	4.45078	MG2
6N × Saga-P-2	3.20802	0.283756	59.8569	2.6404	3.77565	MG2
6N × Saga-P-3-2	2.65835	0.283304	59.4883	2.09156	3.22515	MG2
6N × Signal	3.69574	0.283579	59.7123	3.12844	4.26304	MG2
6N × Signal-1-2	3.80392	0.283579	59.7123	3.23662	4.37121	MG2
6N × Squire-7	2.82031	0.28369	59.8034	2.25281	3.38781	MG2
8.11 × 2N	3.80975	0.283943	60.0101	3.24178	4.37772	MG2
8.11 × 2N-3	3.59816	0.283756	59.8569	3.03053	4.16578	MG2
AGS 329	1.89114	0.283607	59.7356	1.32379	2.4585	MG2
AGS 338	2.75684	0.283229	59.4266	2.19019	3.3235	MG2
AX 001	4.06958	0.283779	59.8761	3.50191	4.63725	MG2
BSPS 48A- 01-1	4.20315	0.283771	59.8693	3.63549	4.7708	MG2
BSPS 48A- 03-1	3.85393	0.283663	59.7811	3.28648	4.42138	MG2
BSPS 48A- 1-6	4.13657	0.283423	59.5848	3.56956	4.70358	MG2
BSPS 48A- 19	4.15115	0.28371	59.8199	3.58361	4.71869	MG2
BSPS 48A- 27-1	4.05258	0.283361	59.5344	3.48569	4.61948	MG2
BSPS 48A- 27-10	3.79514	0.283926	59.9964	3.2272	4.36308	MG2
BSPS 48A- 27-6	4.34678	0.283321	59.5019	3.77995	4.9136	MG2
BSPS 48A- 27-7	3.84702	0.283885	59.9633	3.27916	4.41488	MG2
BSPS 48A- 30	4.08421	0.283771	59.8693	3.51655	4.65186	MG2
BSPS 48A- 38	3.81674	0.283885	59.9633	3.24888	4.38461	MG2
BSPS 48A- 3A	3.70568	0.283479	59.6304	3.13857	4.27279	MG2
BSPS 48A-01-2	4.11931	0.283697	59.8093	3.5518	4.68683	MG2
BSPS 48A-10-3	3.88346	0.283642	59.7638	3.31605	4.45088	MG2
BSPS 48A-10-6	3.91936	0.283771	59.8693	3.35171	4.48701	MG2
BSPS 48A-12A	4.28533	0.283697	59.8093	3.71781	4.85285	MG2
BSPS 48A-16	4.22868	0.283772	59.8707	3.66102	4.79633	MG2
BSPS 48A-16A	4.05029	0.283692	59.8051	3.48279	4.6178	MG2
BSPS 48A-16B	3.6828	0.2839	59.9748	3.11491	4.25069	MG2
BSPS 48A-17	3.876	0.283338	59.5161	3.30914	4.44285	MG2
BSPS 48A-18	4.0484	0.283885	59.9633	3.48054	4.61626	MG2
BSPS 48A-18A	3.97803	0.283878	59.957	3.41019	4.54588	MG2
BSPS 48A-19	4.25081	0.283321	59.5021	3.68398	4.81763	MG2
BSPS 48A-20	4.15585	0.28371	59.8199	3.58831	4.72339	MG2
BSPS 48A-24	3.79582	0.283878	59.957	3.22797	4.36367	MG2
BSPS 48A-24-2A-3	3.94736	0.28352	59.6644	3.38017	4.51455	MG2
BSPS 48A-27-1-1	3.80847	0.283545	59.6848	3.24124	4.37571	MG2
BSPS 48A-27-3B	3.86886	0.283772	59.8707	3.30121	4.43652	MG2
BSPS 48A-27-4	4.22242	0.283479	59.6304	3.65531	4.78954	MG2
BSPS 48A-27-7	4.2099	0.28365	59.7707	3.64247	4.77733	MG2
BSPS 48A-27-8	4.43523	0.283978	60.0386	3.8672	5.00326	MG2
BSPS 48A-28	4.04621	0.283697	59.8093	3.47869	4.61372	MG2
BSPS 48A-28-1	4.16821	0.283697	59.8093	3.6007	4.73573	MG2
BSPS 48A-28-1-2	4.31783	0.283479	59.6304	3.75072	4.88495	MG2
BSPS 48A-29	3.70412	0.2839	59.9748	3.13623	4.27201	MG2
BSPS 48A-2B	4.42854	0.283697	59.8093	3.86102	4.99606	MG2
BSPS 48A-3A	3.87834	0.283348	59.5239	3.31146	4.44521	MG2
BSPS 48A-6-1	3.78567	0.283878	59.957	3.21782	4.35352	MG2
BSPS 48A-6-3	4.0614	0.283594	59.725	3.49407	4.62873	MG2
BSPS 48A-9-2	4.11299	0.283321	59.5021	3.54616	4.67981	MG2
BSPS 48A-9-4	4.19319	0.2839	59.9748	3.6253	4.76108	MG2
BSPS 48A-9-5	4.077	0.283885	59.9633	3.50914	4.64486	MG2
BSPS 48A-9-6	3.79733	0.283772	59.8707	3.22967	4.36498	MG2
BSPS 48A-9-6-1	3.68377	0.283714	59.8233	3.11622	4.25132	MG2
BSPS 48A-9-9	3.87803	0.283226	59.4246	3.31138	4.44468	MG2
BSPS48A-13	3.88613	0.283771	59.8693	3.31848	4.45378	MG2
Bulindi 18.4B-3	3.66239	0.283347	59.5232	3.09552	4.22926	MG2
Bulindi 18.4B-4	3.5397	0.283692	59.8051	2.97219	4.10721	MG2
DN 10	3.37432	0.283794	59.8887	2.80663	3.94202	MG2
DN 12	4.02435	0.283626	59.751	3.45696	4.59173	MG2
DN 13	2.96383	0.283626	59.751	2.39645	3.53122	MG2
DN 13-1	3.65307	0.283227	59.4256	3.08642	4.21972	MG2
DN 14	3.43941	0.284012	60.067	2.87132	4.00751	MG2
DN 15	3.26366	0.284002	60.0589	2.69558	3.83174	MG2
DN 16	3.85029	0.284012	60.067	3.28219	4.41838	MG2
DN 16-1	3.68969	0.283626	59.751	3.1223	4.25707	MG2
DN 17	3.95208	0.28359	59.7218	3.38476	4.5194	MG2
DN 20	3.16093	0.28359	59.7218	2.59361	3.72825	MG2
DN 21	3.76157	0.283545	59.685	3.19434	4.32881	MG2
DN 22	3.94887	0.284002	60.0589	3.38079	4.51695	MG2
DN 3	3.97675	0.283626	59.751	3.40937	4.54414	MG2
DN 4	2.98993	0.284012	60.067	2.42183	3.55803	MG2
DN 5	3.42505	0.284002	60.0589	2.85697	3.99313	MG2
DN 7	3.75857	0.283522	59.6657	3.19138	4.32576	MG2
DN 8	4.16103	0.283519	59.6637	3.59385	4.72822	MG2
DN 9	4.23905	0.283794	59.8887	3.67135	4.80674	MG2
Duiker	3.30842	0.284213	60.2318	2.73995	3.87688	MG2
Duiker × 3N-4	4.18597	0.283756	59.8569	3.61835	4.75359	MG2
G 1882	2.68351	0.283588	59.7196	2.1162	3.25083	MG2
G 2043	2.62037	0.28369	59.8031	2.05287	3.18787	MG2
G 2043A	3.53478	0.283978	60.0386	2.96675	4.10281	MG2
G 2843	3.57433	0.283466	59.6205	3.00724	4.14142	MG2
G 457021-26-3-1	3.71293	0.283978	60.0386	3.1449	4.28096	MG2
G 4890-21-13-13	3.14942	0.283443	59.6013	2.58238	3.71647	MG2
G 50B	3.98721	0.283607	59.7356	3.41986	4.55456	MG2
G 548360	3.21361	0.283978	60.0386	2.64558	3.78164	MG2
G 548360-1	3.2935	0.283794	59.8881	2.72581	3.86119	MG2
G 57	3.67037	0.283978	60.0386	3.10234	4.2384	MG2
G 62843B	3.56092	0.283978	60.0386	2.99289	4.12895	MG2
G 7955	3.42975	0.283642	59.7638	2.86234	3.99716	MG2
G 84037-31-1-23	3.08174	0.28365	59.7707	2.51431	3.64917	MG2
G 85037-2-3-54A	3.55572	0.283978	60.0386	2.98769	4.12375	MG2
G 8527	3.16958	0.28352	59.6644	2.60239	3.73677	MG2
G SRE-C-14A	3.90893	0.283594	59.725	3.3416	4.47626	MG2
G50	3.5219	0.28359	59.7219	2.95458	4.08922	MG2
GC 00138-29	3.93022	0.283794	59.8881	3.36253	4.49791	MG2
GC 840507-31-1	3.73773	0.28352	59.6644	3.17054	4.30492	MG2
K-Local	3.20781	0.283596	59.7269	2.64048	3.77514	MG2
Kabanyolo 1	4.25347	0.283729	59.8355	3.6859	4.82105	MG2
Koica	2.96342	0.284001	60.058	2.39535	3.5315	MG2
Kuntz	4.03441	0.283271	59.4611	3.46768	4.60114	MG2
Maksoy 1N	3.65313	0.283583	59.7155	3.08583	4.22044	MG2
Maksoy 2N	4.10752	0.283552	59.6904	3.54027	4.67477	MG2
Maksoy 2N × 5N-1	4.13333	0.283729	59.8354	3.56576	4.70091	MG2
Maksoy 3N	3.82092	0.284213	60.2318	3.25245	4.38938	MG2
Maksoy 4N	4.01673	0.283928	59.9981	3.44878	4.58467	MG2
Maksoy 4N-58-1	3.3312	0.283327	59.507	2.76436	3.89804	MG2
Maksoy 5N	4.13397	0.283928	59.9981	3.56603	4.70191	MG2
Maksoy 6N	3.3867	0.283736	59.8411	2.81911	3.95429	MG2
Maksoy 6N × Signal-1	3.57059	0.283583	59.7155	3.00328	4.13789	MG2
Nam II × GC 17.3	3.55661	0.283943	60.0101	2.98865	4.12458	MG2
Namsoy 1	4.34508	0.283596	59.7269	3.77775	4.91241	MG2
Namsoy 2	4.46358	0.283494	59.6431	3.89643	5.03072	MG2
Namsoy 3	3.95888	0.283651	59.7712	3.39145	4.52631	MG2
Namsoy 4M	4.31995	0.283596	59.7269	3.75262	4.88728	MG2
Namsoy 4M × 14.1-24	3.68488	0.283596	59.7268	3.11755	4.25221	MG2
Namsoy 4M × 2N	4.31442	0.283943	60.0101	3.74645	4.88239	MG2
Namsoy 4M × 4N	4.09942	0.283943	60.0101	3.53145	4.66739	MG2
NG 14.1 × NII	4.05619	0.283596	59.7268	3.48886	4.62352	MG2
NGDT 1.13-4	3.81366	0.283714	59.8233	3.24611	4.38121	MG2
NGDT 1.15-4	4.42098	0.284001	60.058	3.8529	4.98905	MG2
NGDT 10.6-2	4.17609	0.283926	59.9964	3.60815	4.74402	MG2
NGDT 13.5	4.05574	0.283545	59.6848	3.4885	4.62298	MG2
NGDT 14.11-3	3.97488	0.283878	59.957	3.40704	4.54273	MG2
NGDT 14.17	4.1103	0.283878	59.957	3.54245	4.67815	MG2
NGDT 15.16-3	3.89901	0.283854	59.9371	3.33121	4.46682	MG2
NGDT 18.48-1	3.85236	0.283521	59.6653	3.28517	4.41955	MG2
NGDT 18.4B-2	4.27461	0.283232	59.4293	3.70795	4.84127	MG2
NGDT 2.13-3	3.64637	0.283883	59.9613	3.07851	4.21423	MG2
NGDT 2.15-18	4.13781	0.283854	59.9371	3.57	4.70561	MG2
NGDT 2.15-2A	3.83647	0.283883	59.9613	3.26861	4.40433	MG2
NGDT 2.15-2A-1	4.20713	0.283369	59.5413	3.64022	4.77404	MG2
NGDT 2.15-2B	3.91965	0.283251	59.4447	3.35296	4.48635	MG2
NGDT 2.15-4A	4.10221	0.283926	59.9964	3.53427	4.67014	MG2
NGDT 2.15-7	4.25668	0.283663	59.7811	3.68922	4.82413	MG2
NGDT 2.15-8	4.26343	0.28371	59.8199	3.69589	4.83097	MG2
NGDT 2.15-9A	4.14646	0.283792	59.8867	3.57877	4.71415	MG2
NGDT 2.15-9B	3.73515	0.283494	59.6431	3.16801	4.30229	MG2
NGDT 2.15C	3.83823	0.28351	59.6564	3.27106	4.4054	MG2
NGDT 3.14-1	4.17176	0.283663	59.7811	3.60431	4.73921	MG2
NGDT 3.15-10	3.96091	0.283545	59.6848	3.39367	4.52815	MG2
NGDT 3.24-2	4.2026	0.283792	59.8867	3.63491	4.77029	MG2
NGDT 3.7-1	3.72101	0.284001	60.058	3.15294	4.28909	MG2
NGDT 3.9-7	3.73828	0.283239	59.4346	3.17161	4.30496	MG2
NGDT 4.11-2	4.22317	0.283883	59.9613	3.65531	4.79102	MG2
NGDT 4.11-4	4.09331	0.283854	59.9371	3.52551	4.66112	MG2
NGDT 4.11-7	3.71059	0.28351	59.6564	3.14341	4.27776	MG2
NGDT 4.12-1	3.91723	0.283854	59.9371	3.34943	4.48503	MG2
NGDT 4.20-1	3.85125	0.283508	59.6543	3.28408	4.41842	MG2
NGDT 6.10-3	3.22761	0.284001	60.058	2.65954	3.79569	MG2
NGDT 7.11-2	4.41937	0.283259	59.4515	3.85266	4.98608	MG2
NGDT 7.20-2	3.57292	0.283883	59.9613	3.00506	4.14078	MG2
NGDT 8.10-9	4.20153	0.284213	60.2318	3.63306	4.77	MG2
NGDT 8.11-9	3.82298	0.283883	59.9613	3.25512	4.39083	MG2
NGDT 9.4	4.07427	0.283854	59.9371	3.50647	4.64208	MG2
Pan 1	4.42305	0.283631	59.7549	3.85566	4.99044	MG2
Pan 107	4.02016	0.284116	60.1523	3.45188	4.58845	MG2
Pan 11	3.72478	0.284116	60.1523	3.15649	4.29306	MG2
Pan 12	3.93173	0.283779	59.8761	3.36406	4.4994	MG2
Pan 13	4.18872	0.283628	59.7527	3.62133	4.75611	MG2
Pan 15	3.40036	0.283469	59.6224	2.83327	3.96746	MG2
Pan 15-1	4.18269	0.283779	59.8761	3.61502	4.75035	MG2
Pan 16	3.99475	0.284116	60.1523	3.42646	4.56304	MG2
Pan 19	3.76927	0.283792	59.8872	3.20158	4.33696	MG2
Pan 22	4.10059	0.283359	59.5326	3.5337	4.66749	MG2
Pan 23	3.55144	0.284012	60.067	2.98335	4.11954	MG2
Pan 25	3.16531	0.284116	60.1523	2.59703	3.7336	MG2
Pan 25-1	3.67355	0.283469	59.6224	3.10646	4.24065	MG2
Pan 26	3.37418	0.283392	59.5597	2.80722	3.94113	MG2
Pan 27	4.14778	0.283607	59.7351	3.58043	4.71513	MG2
Pan 3	3.7873	0.283631	59.7549	3.21991	4.3547	MG2
Pan 3-1	3.82945	0.283545	59.685	3.26222	4.39669	MG2
Pan 30	3.882	0.283631	59.7549	3.3146	4.44939	MG2
Pan 31	4.12789	0.284012	60.067	3.55979	4.69598	MG2
Pan 32	4.29265	0.283628	59.7527	3.72526	4.86004	MG2
Pan 33	3.80785	0.283607	59.7351	3.2405	4.3752	MG2
Pan 34	3.98102	0.284002	60.0589	3.41295	4.5491	MG2
Pan 35	4.34027	0.284116	60.1523	3.77199	4.90856	MG2
Pan 36	3.75897	0.283392	59.5597	3.19201	4.32592	MG2
Pan 37	4.37153	0.283469	59.6224	3.80443	4.93862	MG2
Pan 38	2.77385	0.284012	60.067	2.20576	3.34195	MG2
Pan 38-1	3.67302	0.283255	59.4481	3.10632	4.23972	MG2
Pan 40	3.51032	0.284116	60.1523	2.94204	4.07861	MG2
Pan 41	4.25443	0.283792	59.8872	3.68674	4.82212	MG2
Pan 5	3.84347	0.283519	59.6637	3.27629	4.41066	MG2
Pan 6	3.7382	0.283519	59.6637	3.17101	4.30539	MG2
Pan 8	3.84095	0.283628	59.7527	3.27357	4.40834	MG2
Pan 9	4.19016	0.283607	59.7351	3.62281	4.75751	MG2
PI 615437A	3.84005	0.283545	59.6848	3.27281	4.40729	MG2
PI 615437B	3.83686	0.283607	59.7356	3.26951	4.40421	MG2
Roan	3.38696	0.283494	59.6431	2.81982	3.9541	MG2
S 10.4	4.09013	0.283552	59.6902	3.52288	4.65738	MG2
S 11.1A	4.13174	0.283552	59.6902	3.56449	4.69899	MG2
S 11.1B	3.66356	0.283461	59.6166	3.09648	4.23064	MG2
S 12.17A	4.08666	0.28375	59.8525	3.51905	4.65427	MG2
S 12.17B	4.07033	0.28375	59.8525	3.50272	4.63794	MG2
S 13.12	3.80882	0.28375	59.8525	3.24121	4.37644	MG2
S 13.2	3.51626	0.283588	59.7196	2.94895	4.08357	MG2
S 13.2A	4.38668	0.283382	59.5517	3.81975	4.95362	MG2
S 13.2B	3.57341	0.283552	59.6902	3.00616	4.14066	MG2
S 3.12	3.96649	0.283422	59.5845	3.39948	4.5335	MG2
S 3.16	3.87844	0.283356	59.5303	3.31155	4.44533	MG2
S 3.17	4.20655	0.283461	59.6166	3.63947	4.77363	MG2
S 3.37	4.21404	0.28369	59.8031	3.64654	4.78155	MG2
S 6.2	3.98988	0.283766	59.8656	3.42224	4.55753	MG2
S 6.22A	3.81204	0.283466	59.6205	3.24495	4.37914	MG2
S 6.22B	3.9516	0.283766	59.8656	3.38395	4.51924	MG2
S 7.11A	4.33799	0.283461	59.6166	3.77091	4.90507	MG2
S 7.11B	4.04409	0.283443	59.6013	3.47704	4.61114	MG2
S 9.2	4.37431	0.283588	59.7196	3.807	4.94163	MG2
Safari	4.26333	0.283596	59.7269	3.696	4.83067	MG2
Saga	2.82915	0.28351	59.6564	2.26197	3.39632	MG2
Salama	3.36808	0.283662	59.7806	2.80062	3.93553	MG2
Santa	3.47298	0.283552	59.6904	2.90573	4.04023	MG2
Saxon A	3.60384	0.283508	59.6543	3.03667	4.171	MG2
Saxon B	3.8857	0.284213	60.2318	3.31723	4.45417	MG2
Sentinel	3.72994	0.283928	59.9981	3.162	4.29788	MG2
Serenade	3.80264	0.284213	60.2318	3.23418	4.37111	MG2
Signal	3.93984	0.283353	59.5282	3.37295	4.50672	MG2
Spike	3.85029	0.283662	59.7806	3.28284	4.41774	MG2
SRE-B-15C	3.76843	0.283642	59.7638	3.20102	4.33585	MG2
SRE-D-11-13	2.60371	0.283356	59.5303	2.03682	3.1706	MG2
SS 86045-23-2A	3.03408	0.283552	59.6902	2.46683	3.60133	MG2
SS 86045-23-2B	1.85668	0.283766	59.8656	1.28904	2.42433	MG2
Status	3.10995	0.283928	59.9981	2.54201	3.67789	MG2
UG5	3.51238	0.283729	59.8355	2.9448	4.07995	MG2
UG5 × 4M	3.92488	0.28369	59.8034	3.35737	4.49238	MG2
UG5 × 4N-1	3.86767	0.28369	59.8034	3.30017	4.43518	MG2
UG5 × RPP5	3.90658	0.283725	59.832	3.33901	4.47414	MG2
Wonder × 4M	3.90722	0.283736	59.8411	3.33963	4.4748	MG2
Wondersoy	4.10374	0.284213	60.2318	3.53527	4.67221	MG2

## Sheet: MEA_BLUP_byGen
gen	MG	BLUP_dev	BLUP_raw	BLUP_centered
Ux 990 - 072	MG1	-0.474648	1.857	-0.472419
Ux 990 - 004	MG1	-0.44265	1.889	-0.44042
Ux 990 - 079A	MG1	-0.279818	2.05183	-0.277588
Ux 990 - 101	MG1	-0.274163	2.05748	-0.271934
Ux 990 - 036	MG1	-0.268058	2.06359	-0.265829
Dassel	MG1	-0.246158	2.08549	-0.243929
Ux 990 - 100	MG1	-0.242664	2.08898	-0.240434
Ux 990 - 053	MG1	-0.222476	2.10917	-0.220246
Ux 990 - 006	MG1	-0.201801	2.12985	-0.199571
Ux 990 - 096A	MG1	-0.200698	2.13095	-0.198468
Ux 990 - 077	MG1	-0.19787	2.13378	-0.19564
Ux 990 - 79B2	MG1	-0.189322	2.14233	-0.187092
Ux 990 - 033	MG1	-0.181637	2.15001	-0.179408
Ux 990 - 55A	MG1	-0.181365	2.15028	-0.179135
Ux 990 - 014	MG1	-0.164834	2.16681	-0.162604
Ux 990 - 083-1	MG1	-0.159539	2.17211	-0.15731
Ux 990 - 010	MG1	-0.14344	2.18821	-0.141211
Ux 990 - 068	MG1	-0.126849	2.2048	-0.124619
Ux 990 - 008	MG1	-0.125593	2.20605	-0.123363
DRS 173	MG1	-0.12235	2.2093	-0.12012
Ux 990 - 086	MG1	-0.109383	2.22226	-0.107153
Ux 990 - 095	MG1	-0.108902	2.22275	-0.106672
Ux 990 - 074	MG1	-0.106756	2.22489	-0.104526
Ux 990 - 011	MG1	-0.104733	2.22691	-0.102503
Ux 990 - 044	MG1	-0.0968166	2.23483	-0.094587
Ux 990 - 056	MG1	-0.094124	2.23752	-0.0918944
Ux 990 - 083	MG1	-0.0846099	2.24704	-0.0823803
Ux 990 - 024	MG1	-0.0769671	2.25468	-0.0747375
Ux 990 - 001	MG1	-0.0623973	2.26925	-0.0601677
Ux 990 - 013A	MG1	-0.0503213	2.28133	-0.0480917
Ux 990 - 028	MG1	-0.0443207	2.28733	-0.0420911
Ux 990 - 096B1	MG1	-0.0409461	2.2907	-0.0387165
Ux 990 - 076	MG1	-0.0401585	2.29149	-0.0379289
Ux 990 - 050	MG1	-0.033576	2.29807	-0.0313464
Ux 990 - 086B	MG1	-0.0325049	2.29914	-0.0302753
Ux 990 - 096B	MG1	-0.02803	2.30362	-0.0258004
Ux 990 - 080	MG1	-0.022545	2.3091	-0.0203154
Ux 990 - 054	MG1	-0.0189147	2.31273	-0.0166851
Ux 990 - 013	MG1	-0.0101736	2.32147	-0.00794406
Ux 990 - 004A	MG1	-0.00765654	2.32399	-0.00542697
Ux 990 - 079B1	MG1	-0.00386247	2.32778	-0.0016329
Ux 990 - 026	MG1	0.00256352	2.33421	0.00479309
Ux 990 - 070	MG1	0.00276328	2.33441	0.00499285
Ux 990 - 031	MG1	0.0073765	2.33902	0.00960606
Ux 990 - 047	MG1	0.0109844	2.34263	0.013214
Ux 990 - 088	MG1	0.0148321	2.34648	0.0170617
Williams 82	MG1	0.0150108	2.34666	0.0172404
Ux 990 - 084	MG1	0.016111	2.34776	0.0183405
Ux 990 - 048	MG1	0.0181929	2.34984	0.0204225
Ux 990 - 091	MG1	0.0191198	2.35077	0.0213493
Ux 990 - 104	MG1	0.01971	2.35136	0.0219396
Ux 990 - 052	MG1	0.0371383	2.36879	0.0393678
Ux 990 - 052B	MG1	0.0532679	2.38491	0.0554974
Frieskby III	MG1	0.0542853	2.38593	0.0565149
Ux 990 - 63	MG1	0.0608634	2.39251	0.0630929
Ux 990 - 021	MG1	0.0647594	2.39641	0.0669889
Ux 990 - 038	MG1	0.0819655	2.41361	0.084195
Ux 990 - 097	MG1	0.0881014	2.41975	0.090331
Ux 990 - 030	MG1	0.0895512	2.4212	0.0917808
Ux 990 - 064	MG1	0.101721	2.43337	0.10395
Ux 990 - 021A	MG1	0.10738	2.43903	0.109609
Ux 990 - 032	MG1	0.142026	2.47367	0.144256
Ux 990 - 094	MG1	0.143443	2.47509	0.145672
Ux 990 - 016	MG1	0.145313	2.47696	0.147542
Ux 990 - 049	MG1	0.147885	2.47953	0.150114
Ux 990 - 79B3	MG1	0.158052	2.4897	0.160281
Ux 990 - 013B	MG1	0.168371	2.50002	0.170601
Ux 990 - 017	MG1	0.191371	2.52302	0.1936
Ux 990 - 55C	MG1	0.193159	2.52481	0.195389
Ux 990 - 102	MG1	0.202572	2.53422	0.204802
Ux 990 - 037	MG1	0.219146	2.55079	0.221376
Ux 990 - 092	MG1	0.228063	2.55971	0.230293
Ux 990 - 046	MG1	0.244274	2.57592	0.246504
Ux 990 - 078	MG1	0.263207	2.59485	0.265437
Ux 990 - 015	MG1	0.265914	2.59756	0.268144
Ux 990 - 007	MG1	0.280396	2.61204	0.282625
Carsoy 79	MG1	0.286688	2.61834	0.288918
Ux 990 - 098	MG1	0.305878	2.63752	0.308107
Ux 990 - 062	MG1	0.350459	2.68211	0.352689
Ux 990 - 022	MG1	0.821715	3.15336	0.823944
SS 86045-23-2B	MG2	-1.29045	2.52436	-1.28155
AGS 329	MG2	-1.26664	2.54818	-1.25773
SRE-D-11-13	MG2	-0.791463	3.02335	-0.782561
6N × Saga-P-3-2	MG2	-0.773287	3.04153	-0.764385
G 2043	MG2	-0.772561	3.04226	-0.763659
G 1882	MG2	-0.733324	3.08149	-0.724421
AGS 338	MG2	-0.695118	3.1197	-0.686216
Pan 38	MG2	-0.671382	3.14343	-0.66248
Saga	MG2	-0.656192	3.15862	-0.64729
6N × Squire-7	MG2	-0.656146	3.15867	-0.647244
Koica	MG2	-0.558474	3.25634	-0.549571
DN 13	MG2	-0.545616	3.2692	-0.536714
DN 4	MG2	-0.526584	3.28823	-0.517682
SS 86045-23-2A	MG2	-0.516228	3.29859	-0.507326
Status	MG2	-0.487226	3.32759	-0.478324
G 84037-31-1-23	MG2	-0.479882	3.33494	-0.47098
Pan 25	MG2	-0.455073	3.35974	-0.446171
DN 20	MG2	-0.4315	3.38332	-0.422598
G 4890-21-13-13	MG2	-0.430322	3.3845	-0.42142
K-Local	MG2	-0.419165	3.39565	-0.410262
6N × Saga-P-2	MG2	-0.407974	3.40684	-0.399072
G 8527	MG2	-0.405367	3.40945	-0.396465
NGDT 6.10-3	MG2	-0.381432	3.43338	-0.37253
G 548360	MG2	-0.372747	3.44207	-0.363845
DN 15	MG2	-0.340077	3.47474	-0.331174
G 548360-1	MG2	-0.339128	3.47569	-0.330225
Duiker	MG2	-0.336972	3.47784	-0.32807
Maksoy 4N-58-1	MG2	-0.306114	3.5087	-0.297211
Pan 26	MG2	-0.300262	3.51456	-0.29136
Pan 15	MG2	-0.295881	3.51894	-0.286979
Salama	MG2	-0.293431	3.52139	-0.284529
DN 10	MG2	-0.290456	3.52436	-0.281553
Roan	MG2	-0.282831	3.53199	-0.273929
Maksoy 6N	MG2	-0.270429	3.54439	-0.261527
Santa	MG2	-0.244501	3.57032	-0.235599
DN 5	MG2	-0.231926	3.58289	-0.223024
G 7955	MG2	-0.226361	3.58846	-0.217459
DN 14	MG2	-0.225376	3.58944	-0.216474
Pan 40	MG2	-0.223874	3.59094	-0.214972
UG5	MG2	-0.194167	3.62065	-0.185265
Bulindi 18.4B-4	MG2	-0.186827	3.62799	-0.177925
S 13.2	MG2	-0.175279	3.63954	-0.166377
Nam II × GC 17.3	MG2	-0.173022	3.6418	-0.164119
NGDT 7.20-2	MG2	-0.168199	3.64662	-0.159297
G50	MG2	-0.161537	3.65328	-0.152635
Maksoy 6N × Signal-1	MG2	-0.159241	3.65558	-0.150339
G 2043A	MG2	-0.157523	3.65729	-0.148621
S 13.2B	MG2	-0.154809	3.66001	-0.145907
G 2843	MG2	-0.151453	3.66336	-0.142551
Saxon A	MG2	-0.151043	3.66377	-0.142141
Pan 23	MG2	-0.1503	3.66452	-0.141397
8.11 × 2N-3	MG2	-0.146534	3.66828	-0.137632
G 85037-2-3-54A	MG2	-0.143491	3.67133	-0.134589
G 62843B	MG2	-0.140004	3.67481	-0.131102
Bulindi 18.4B-3	MG2	-0.122774	3.69204	-0.113872
NGDT 2.13-3	MG2	-0.118979	3.69584	-0.110076
BSPS 48A-16B	MG2	-0.115465	3.69935	-0.106563
Pan 25-1	MG2	-0.112809	3.70201	-0.103907
Maksoy 1N	MG2	-0.103925	3.71089	-0.0950232
BSPS 48A-29	MG2	-0.101178	3.71364	-0.092276
DN 13-1	MG2	-0.100024	3.71479	-0.0911215
Pan 38-1	MG2	-0.0968821	3.71793	-0.08798
BSPS 48A-9-6-1	MG2	-0.0968818	3.71794	-0.0879797
BSPS 48A- 3A	MG2	-0.0833354	3.73148	-0.0744333
Pan 11	MG2	-0.0801623	3.73465	-0.0712601
S 11.1B	MG2	-0.0781119	3.73671	-0.0692098
Namsoy 4M × 14.1-24	MG2	-0.0722235	3.74259	-0.0633214
Sentinel	MG2	-0.0717536	3.74306	-0.0628515
G 57	MG2	-0.0666582	3.74816	-0.057756
NGDT 4.11-7	MG2	-0.0655165	3.7493	-0.0566144
NGDT 3.9-7	MG2	-0.0649674	3.74985	-0.0560653
6N × Signal	MG2	-0.0602843	3.75453	-0.0513822
DN 16-1	MG2	-0.0592037	3.75561	-0.0503016
Pan 19	MG2	-0.0523017	3.76252	-0.0433996
NGDT 3.7-1	MG2	-0.0507933	3.76402	-0.0418912
NGDT 2.15-9B	MG2	-0.0494995	3.76532	-0.0405974
BSPS 48A- 27-10	MG2	-0.046784	3.76803	-0.0378819
BSPS 48A-6-1	MG2	-0.046759	3.76806	-0.0378569
Pan 36	MG2	-0.0424064	3.77241	-0.0335043
BSPS 48A-24	MG2	-0.0399576	3.77486	-0.0310555
G 457021-26-3-1	MG2	-0.0381386	3.77668	-0.0292365
Pan 3	MG2	-0.0338452	3.78097	-0.0249431
DN 21	MG2	-0.0303461	3.78447	-0.021444
Pan 6	MG2	-0.0298105	3.78501	-0.0209084
GC 840507-31-1	MG2	-0.0246351	3.79018	-0.015733
BSPS 48A- 38	MG2	-0.0245571	3.79026	-0.015655
BSPS 48A-9-6	MG2	-0.0203117	3.79451	-0.0114096
DN 7	MG2	-0.0145503	3.80027	-0.00564818
Pan 33	MG2	-0.0142026	3.80061	-0.00530053
NGDT 1.13-4	MG2	-0.00983635	3.80498	-0.000934251
BSPS 48A- 03-1	MG2	-0.00678685	3.80803	0.00211525
Serenade	MG2	-0.0057795	3.80904	0.0031226
BSPS 48A- 27-7	MG2	-0.00426772	3.81055	0.00463438
8.11 × 2N	MG2	-0.00338948	3.81143	0.00551263
NGDT 8.11-9	MG2	-0.00062981	3.81419	0.00827229
S 13.12	MG2	0.000467257	3.81528	0.00936936
SRE-B-15C	MG2	0.000598988	3.81542	0.00950109
Maksoy 3N	MG2	0.00646817	3.82129	0.0153703
BSPS 48A-27-1-1	MG2	0.00657157	3.82139	0.0154737
S 6.22A	MG2	0.00784322	3.82266	0.0167453
NGDT 2.15-2A	MG2	0.00841208	3.82323	0.0173142
NGDT 18.48-1	MG2	0.00996874	3.82479	0.0188708
6N × Signal-1-2	MG2	0.0122082	3.82703	0.0211103
NGDT 4.20-1	MG2	0.0147549	3.82957	0.023657
Pan 3-1	MG2	0.0151415	3.82996	0.0240436
Pan 8	MG2	0.0171979	3.83201	0.0261
NGDT 2.15C	MG2	0.0200214	3.83484	0.0289235
BSPS 48A-3A	MG2	0.0212124	3.83603	0.0301145
BSPS48A-13	MG2	0.0213928	3.83621	0.0302949
BSPS 48A-27-3B	MG2	0.0276268	3.84244	0.0365289
PI 615437A	MG2	0.0277322	3.84255	0.0366343
Pan 30	MG2	0.0296114	3.84443	0.0385135
Spike	MG2	0.0297124	3.84453	0.0386145
BSPS 48A-9-9	MG2	0.0352788	3.8501	0.0441809
BSPS 48A-17	MG2	0.0354593	3.85028	0.0443614
PI 615437B	MG2	0.0372339	3.85205	0.046136
Pan 5	MG2	0.0407352	3.85555	0.0496373
BSPS 48A-10-6	MG2	0.0436588	3.85848	0.0525609
UG5 × 4N-1	MG2	0.0457166	3.86053	0.0546187
Saxon B	MG2	0.0498801	3.8647	0.0587822
DN 16	MG2	0.049964	3.86478	0.0588661
NGDT 15.16-3	MG2	0.0561974	3.87101	0.0650995
Pan 12	MG2	0.0577197	3.87254	0.0666219
UG5 × RPP5	MG2	0.0595441	3.87436	0.0684462
6N × 2N-2-4-1	MG2	0.0608469	3.87566	0.0697491
S 3.16	MG2	0.0627669	3.87758	0.071669
NGDT 4.12-1	MG2	0.0684053	3.88322	0.0773074
G SRE-C-14A	MG2	0.0752423	3.89006	0.0841444
BSPS 48A-10-3	MG2	0.0776834	3.8925	0.0865855
NGDT 2.15-2B	MG2	0.0777031	3.89252	0.0866052
Wonder × 4M	MG2	0.0783815	3.8932	0.0872836
Signal	MG2	0.0799935	3.89481	0.0888956
NGDT 14.11-3	MG2	0.0800376	3.89485	0.0889397
Namsoy 3	MG2	0.0805087	3.89533	0.0894108
BSPS 48A-18A	MG2	0.0821488	3.89697	0.0910509
UG5 × 4M	MG2	0.0840512	3.89887	0.0929533
NGDT 3.15-10	MG2	0.0860345	3.90085	0.0949366
GC 00138-29	MG2	0.0875551	3.90237	0.0964573
DN 17	MG2	0.0986699	3.91349	0.107572
Pan 16	MG2	0.100753	3.91557	0.109655
S 3.12	MG2	0.106928	3.92174	0.11583
S 6.22B	MG2	0.1134	3.92822	0.122302
BSPS 48A-24-2A-3	MG2	0.115838	3.93066	0.12474
Pan 107	MG2	0.117783	3.9326	0.126685
DN 22	MG2	0.1191	3.93392	0.128002
Maksoy 4N	MG2	0.120426	3.93524	0.129328
BSPS 48A-28	MG2	0.125097	3.93991	0.133999
BSPS 48A-18	MG2	0.130683	3.9455	0.139585
DN 3	MG2	0.133167	3.94798	0.142069
G 50B	MG2	0.13799	3.95281	0.146892
S 6.2	MG2	0.139057	3.95387	0.14796
Pan 34	MG2	0.140648	3.95546	0.14955
BSPS 48A- 27-1	MG2	0.147195	3.96201	0.156098
Kuntz	MG2	0.147923	3.96274	0.156825
NGDT 13.5	MG2	0.149583	3.9644	0.158485
BSPS 48A-9-5	MG2	0.149847	3.96466	0.158749
AX 001	MG2	0.150097	3.96491	0.159
BSPS 48A- 30	MG2	0.154127	3.96894	0.163029
BSPS 48A-16A	MG2	0.155335	3.97015	0.164238
NGDT 2.15-4A	MG2	0.158989	3.97381	0.167891
DN 12	MG2	0.165061	3.97988	0.173963
S 7.11B	MG2	0.169216	3.98403	0.178118
NGDT 14.17	MG2	0.170785	3.9856	0.179687
NGDT 9.4	MG2	0.173645	3.98846	0.182547
BSPS 48A-01-2	MG2	0.174088	3.9889	0.18299
S 12.17B	MG2	0.175708	3.99052	0.18461
BSPS 48A-9-2	MG2	0.176448	3.99127	0.18535
NG 14.1 × NII	MG2	0.176603	3.99142	0.185505
BSPS 48A-6-3	MG2	0.177415	3.99223	0.186317
Maksoy 2N	MG2	0.180721	3.99554	0.189623
NGDT 4.11-4	MG2	0.186404	4.00122	0.195306
S 12.17A	MG2	0.186651	4.00147	0.195553
BSPS 48A- 1-6	MG2	0.190569	4.00539	0.199472
Namsoy 4M × 4N	MG2	0.190725	4.00554	0.199627
S 10.4	MG2	0.19146	4.00628	0.200362
BSPS 48A- 19	MG2	0.193738	4.00855	0.20264
Wondersoy	MG2	0.195995	4.01081	0.204897
BSPS 48A-20	MG2	0.196893	4.01171	0.205795
Maksoy 5N	MG2	0.198993	4.01381	0.207895
NGDT 3.14-1	MG2	0.206199	4.02102	0.215101
BSPS 48A-28-1	MG2	0.206857	4.02167	0.215759
Pan 22	MG2	0.208482	4.0233	0.217384
NGDT 10.6-2	MG2	0.208497	4.02331	0.217399
NGDT 2.15-9A	MG2	0.209773	4.02459	0.218675
Maksoy 2N × 5N-1	MG2	0.21265	4.02747	0.221552
Pan 27	MG2	0.213592	4.02841	0.222494
NGDT 2.15-18	MG2	0.21622	4.03104	0.225122
S 11.1A	MG2	0.219346	4.03416	0.228248
Pan 15-1	MG2	0.225892	4.04071	0.234794
BSPS 48A-9-4	MG2	0.226556	4.04137	0.235458
BSPS 48A- 01-1	MG2	0.233831	4.04865	0.242733
Pan 31	MG2	0.235991	4.05081	0.244893
Pan 9	MG2	0.241993	4.05681	0.250895
Duiker × 3N-4	MG2	0.247373	4.06219	0.256275
NGDT 3.24-2	MG2	0.247396	4.06221	0.256298
Pan 13	MG2	0.250244	4.06506	0.259146
DN 8	MG2	0.25354	4.06836	0.262442
12.4 × NII-1	MG2	0.255208	4.07002	0.26411
NGDT 8.10-9	MG2	0.261526	4.07634	0.270428
BSPS 48A-27-4	MG2	0.262947	4.07776	0.271849
NGDT 2.15-7	MG2	0.263104	4.07792	0.272006
NGDT 4.11-2	MG2	0.267548	4.08236	0.27645
BSPS 48A-16	MG2	0.268748	4.08356	0.27765
BSPS 48A-19	MG2	0.268802	4.08362	0.277705
NGDT 2.15-8	MG2	0.268983	4.0838	0.277885
NGDT 2.15-2A-1	MG2	0.271892	4.08671	0.280794
Pan 41	MG2	0.272816	4.08763	0.281718
BSPS 48A-27-7	MG2	0.276126	4.09094	0.285028
BSPS 48A-12A	MG2	0.28534	4.10016	0.294242
S 3.17	MG2	0.285758	4.10058	0.294661
Safari	MG2	0.288168	4.10299	0.29707
DN 9	MG2	0.289021	4.10384	0.297923
S 3.37	MG2	0.295399	4.11022	0.304301
NGDT 18.4B-2	MG2	0.299284	4.1141	0.308186
Kabanyolo 1	MG2	0.302461	4.11728	0.311363
Pan 32	MG2	0.31989	4.13471	0.328792
Namsoy 4M	MG2	0.326105	4.14092	0.335007
BSPS 48A-28-1-2	MG2	0.326883	4.1417	0.335785
Pan 35	MG2	0.332297	4.14711	0.3412
Namsoy 4M × 2N	MG2	0.334805	4.14962	0.343707
BSPS 48A- 27-6	MG2	0.341725	4.15654	0.350627
Namsoy 1	MG2	0.342947	4.15776	0.351849
Pan 37	MG2	0.354922	4.16974	0.363824
S 7.11A	MG2	0.37384	4.18866	0.382742
BSPS 48A-2B	MG2	0.381308	4.19612	0.39021
S 13.2A	MG2	0.387156	4.20197	0.396058
NGDT 7.11-2	MG2	0.388325	4.20314	0.397227
Pan 1	MG2	0.392185	4.207	0.401087
S 9.2	MG2	0.399724	4.21454	0.408626
NGDT 1.15-4	MG2	0.418272	4.23309	0.427174
Namsoy 2	MG2	0.438637	4.25345	0.447539
BSPS 48A-27-8	MG2	0.445893	4.26071	0.454796
