# Supplementary material for: Identification of Genomic Regions for Partial Resistance to Soybean Rust Under Field Conditions Using FarmCPU and Machine Learning Approaches
Source: Plants (Basel). 2026 Apr 30;15(9):1385. doi: 10.3390/plants15091385 (PMC13164846; doi:10.3390/plants15091385)
Supplement: Supplementary file 1 [file plants-15-01385-s001.zip › Table S5.csv]

SNP_ID	CHR.x	BP.x	Gene_ID.x	start.x	end.x	strand.x	dist_bp.x	description.x	FarmCPU	CHR.y	BP.y	Gene_ID.y	start.y	end.y	strand.y	dist_bp.y	description.y	RF	CHR	BP	Gene_ID	start	end	strand	dist_bp	description	SVR	Chr	Putative_Function	Location	Methods	Support
ss14979891	1	45120978	Glyma.01G128000	45119134	45121164	+	0	Dbxref=InterPro:IPR006702,Pfam:PF04535;Uncharacterised protein family (UPF0497); IPR006702 (Uncharacterised protein family UPF0497, trans-membrane plant)	TRUE	1	45120978	Glyma.01G128100	45122123	45125805	-	1145	Dbxref=Gene3D:G3DSA:2.20.25.80,InterPro:IPR003657,PANTHER:PTHR31221,PANTHER:PTHR31221:SF0,Pfam:PF03106,Prosite:PS50811,SMART:SM00774,Superfamily:SSF118290;Ontology_term=GO:0003700,GO:0006355,GO:0043565;WRKY family transcription factor family protein; IPR003657 (DNA-binding WRKY); GO:0003700 (sequence-specific DNA binding transcription factor activity), GO:0043565 (sequence-specific DNA binding)	TRUE	NA	NA	NA	NA	NA	NA	NA	NA	FALSE	NA			FarmCPU, RF	2
ss14976936	13	18289721	Glyma.13G083000	18285238	18293386	+	0	Dbxref=InterPro:IPR019378,InterPro:IPR024709,PANTHER:PTHR31288,PANTHER:PTHR31288:SF0,PIR:PIRSF009360,Pfam:PF10250;uncharacterized protein At1g04910-like [Glycine max]; IPR019378 (GDP-fucose protein O-fucosyltransferase)	TRUE	NA	NA	NA	NA	NA	NA	NA	NA	FALSE	NA	NA	NA	NA	NA	NA	NA	NA	FALSE	NA			FarmCPU	1
ss100090907	12	40504145	Glyma.12G230800	40500674	40506574	-	0	Dbxref=Coils:Coil,InterPro:IPR006943,PANTHER:PTHR31161,PANTHER:PTHR31161:SF0,Pfam:PF04859;uncharacterized protein LOC100799419 isoform X4 [Glycine max]; IPR006943 (Domain of unknown function DUF641, plant)	TRUE	NA	NA	NA	NA	NA	NA	NA	NA	FALSE	NA	NA	NA	NA	NA	NA	NA	NA	FALSE	NA			FarmCPU	1
ss14980636	17	11433946	Glyma.17G141000	11432795	11434071	+	0	Dbxref=Gene3D:G3DSA:3.30.70.100,InterPro:IPR006121,PANTHER:PTHR22814,PANTHER:PTHR22814:SF55,Pfam:PF00403,Prosite:PS50846,Superfamily:SSF55008;Ontology_term=GO:0030001,GO:0046872;copper transport protein ATX1 [Glycine max]; IPR006121 (Heavy metal-associated domain, HMA); GO:0030001 (metal ion transport), GO:0046872 (metal ion binding)	TRUE	NA	NA	NA	NA	NA	NA	NA	NA	FALSE	NA	NA	NA	NA	NA	NA	NA	NA	FALSE	NA			FarmCPU	1
ss14980189	16	24984485	Glyma.16G111900	24959180	24965472	+	19013	Dbxref=InterPro:IPR004326,PANTHER:PTHR31942,PANTHER:PTHR31942:SF5,Pfam:PF03094;Ontology_term=GO:0006952,GO:0016021;MLO-like protein 8-like [Glycine max]; IPR004326 (Mlo-related protein); GO:0006952 (defense response), GO:0016021 (integral component of membrane)	TRUE	NA	NA	NA	NA	NA	NA	NA	NA	FALSE	NA	NA	NA	NA	NA	NA	NA	NA	FALSE	NA			FarmCPU	1
ss14972850	13	14117808	Glyma.13G053000	14116364	14119532	+	0	Dbxref=InterPro:IPR004901,PANTHER:PTHR31682,PANTHER:PTHR31682:SF0,PIR:PIRSF016429,Pfam:PF03214,Superfamily:SSF53448;Ontology_term=GO:0016866,GO:0030244;alpha-1,4-glucan-protein synthase [UDP-forming]-like protein; IPR004901 (Reversibly glycosylated polypeptide family); GO:0016866 (intramolecular transferase activity), GO:0030244 (cellulose biosynthetic process)	TRUE	NA	NA	NA	NA	NA	NA	NA	NA	FALSE	NA	NA	NA	NA	NA	NA	NA	NA	FALSE	NA			FarmCPU	1
ss14979943	NA	NA	NA	NA	NA	NA	NA	NA	FALSE	19	1990255	Glyma.19G019100	1996969	2019201	+	6714	Dbxref=Gene3D:G3DSA:3.40.50.1240,InterPro:IPR000560,PANTHER:PTHR12750,PANTHER:PTHR12750:SF4,Pfam:PF00328,Prosite:PS00616,Superfamily:SSF53254,Superfamily:SSF56059;Ontology_term=GO:0003993;inositol hexakisphosphate and diphosphoinositol-pentakisphosphate kinase 1-like isoform X1 [Glycine max]; IPR000560 (Histidine phosphatase superfamily, clade-2); GO:0003993 (acid phosphatase activity)	TRUE	NA	NA	NA	NA	NA	NA	NA	NA	FALSE	NA			RF	1
ss100091879	NA	NA	NA	NA	NA	NA	NA	NA	FALSE	15	2606453	Glyma.15G032850	2632714	2635412	+	26261	Leucine-rich repeat (LRR) family protein	TRUE	NA	NA	NA	NA	NA	NA	NA	NA	FALSE	NA			RF	1
ss14979152	NA	NA	NA	NA	NA	NA	NA	NA	FALSE	9	43059996	Glyma.09G197000	43058404	43070233	+	0	Dbxref=Gene3D:G3DSA:1.10.510.10,Gene3D:G3DSA:3.30.200.20,InterPro:IPR000719,InterPro:IPR002290,InterPro:IPR006567,InterPro:IPR008271,InterPro:IPR010513,InterPro:IPR011009,PANTHER:PTHR13954,PANTHER:PTHR13954:SF4,Pfam:PF00069,Pfam:PF06479,Prosite:PS00108,Prosite:PS50011,Prosite:PS51392,SMART:SM00220,SMART:SM00580,Superfamily:SSF56112;Ontology_term=GO:0004540,GO:0004672,GO:0004674,GO:0005515,GO:0005…	TRUE	NA	NA	NA	NA	NA	NA	NA	NA	FALSE	NA			RF	1
ss14973070	NA	NA	NA	NA	NA	NA	NA	NA	FALSE	19	2000252	Glyma.19G019100	1996969	2019201	+	0	Dbxref=Gene3D:G3DSA:3.40.50.1240,InterPro:IPR000560,PANTHER:PTHR12750,PANTHER:PTHR12750:SF4,Pfam:PF00328,Prosite:PS00616,Superfamily:SSF53254,Superfamily:SSF56059;Ontology_term=GO:0003993;inositol hexakisphosphate and diphosphoinositol-pentakisphosphate kinase 1-like isoform X1 [Glycine max]; IPR000560 (Histidine phosphatase superfamily, clade-2); GO:0003993 (acid phosphatase activity)	TRUE	NA	NA	NA	NA	NA	NA	NA	NA	FALSE	NA			RF	1
ss14971641	NA	NA	NA	NA	NA	NA	NA	NA	FALSE	9	43066560	Glyma.09G197000	43058404	43070233	+	0	Dbxref=Gene3D:G3DSA:1.10.510.10,Gene3D:G3DSA:3.30.200.20,InterPro:IPR000719,InterPro:IPR002290,InterPro:IPR006567,InterPro:IPR008271,InterPro:IPR010513,InterPro:IPR011009,PANTHER:PTHR13954,PANTHER:PTHR13954:SF4,Pfam:PF00069,Pfam:PF06479,Prosite:PS00108,Prosite:PS50011,Prosite:PS51392,SMART:SM00220,SMART:SM00580,Superfamily:SSF56112;Ontology_term=GO:0004540,GO:0004672,GO:0004674,GO:0005515,GO:0005…	TRUE	NA	NA	NA	NA	NA	NA	NA	NA	FALSE	NA			RF	1
ss100044306	NA	NA	NA	NA	NA	NA	NA	NA	FALSE	7	19043471	Glyma.07G156000	19048193	19053373	+	4722	Dbxref=Gene3D:G3DSA:1.10.510.10,Gene3D:G3DSA:3.30.200.20,Gene3D:G3DSA:3.80.10.10,InterPro:IPR000719,InterPro:IPR002290,InterPro:IPR003591,InterPro:IPR008271,InterPro:IPR011009,InterPro:IPR013210,PANTHER:PTHR24420,PRINTS:PR00019,Pfam:PF00069,Pfam:PF08263,Pfam:PF13516,Pfam:PF13855,Prosite:PS00108,Prosite:PS50011,SMART:SM00220,SMART:SM00369,Superfamily:SSF52058,Superfamily:SSF56112;Ontology_term=GO:…	TRUE	NA	NA	NA	NA	NA	NA	NA	NA	FALSE	NA			RF	1
ss14979174	NA	NA	NA	NA	NA	NA	NA	NA	FALSE	20	46268125	Glyma.20G229500	46310530	46318828	+	42405	Dbxref=Gene3D:G3DSA:1.10.510.10,Gene3D:G3DSA:3.30.200.20,InterPro:IPR000719,InterPro:IPR001245,InterPro:IPR002290,InterPro:IPR008271,InterPro:IPR011009,InterPro:IPR017441,InterPro:IPR028324,PANTHER:PTHR23257,PANTHER:PTHR23257:SF80,PRINTS:PR00109,Pfam:PF07714,Pfam:PF14381,Prosite:PS00107,Prosite:PS00108,Prosite:PS50011,SMART:SM00220,Superfamily:SSF56112;Ontology_term=GO:0004672,GO:0004674,GO:00055…	TRUE	NA	NA	NA	NA	NA	NA	NA	NA	FALSE	NA			RF	1
ss14980000	NA	NA	NA	NA	NA	NA	NA	NA	FALSE	6	21370334		NA	NA		NA		TRUE	NA	NA	NA	NA	NA	NA	NA	NA	FALSE	NA			RF	1
ss14975778	NA	NA	NA	NA	NA	NA	NA	NA	FALSE	9	43980684	Glyma.09G206800	43980298	43985639	-	0	Dbxref=Gene3D:G3DSA:1.20.58.70,InterPro:IPR000727,InterPro:IPR006011,InterPro:IPR006012,InterPro:IPR010989,PANTHER:PTHR19957,PANTHER:PTHR19957:SF38,Pfam:PF05739,Pfam:PF14523,Prosite:PS00914,Prosite:PS50192,SMART:SM00397,SMART:SM00503,Superfamily:SSF47661;Ontology_term=GO:0005484,GO:0005515,GO:0006886,GO:0016020,GO:0016192;syntaxin, putative; IPR010989 (t-SNARE); GO:0005484 (SNAP receptor activity…	TRUE	NA	NA	NA	NA	NA	NA	NA	NA	FALSE	NA			RF	1
ss14971673	NA	NA	NA	NA	NA	NA	NA	NA	FALSE	10	7457900		NA	NA		NA		TRUE	NA	NA	NA	NA	NA	NA	NA	NA	FALSE	NA			RF	1
ss14974339	NA	NA	NA	NA	NA	NA	NA	NA	FALSE	9	1142493	Glyma.09G014900	1133960	1143120	-	0	Dbxref=Gene3D:G3DSA:1.10.510.10,Gene3D:G3DSA:2.60.120.200,Gene3D:G3DSA:3.30.200.20,InterPro:IPR000719,InterPro:IPR002290,InterPro:IPR008271,InterPro:IPR011009,InterPro:IPR013320,InterPro:IPR025287,PANTHER:PTHR24420,Pfam:PF00069,Pfam:PF13947,Prosite:PS00108,Prosite:PS50011,SMART:SM00220,Superfamily:SSF56112;Ontology_term=GO:0004672,GO:0004674,GO:0005524,GO:0006468,GO:0016772,GO:0030247;Protein kin…	TRUE	NA	NA	NA	NA	NA	NA	NA	NA	FALSE	NA			RF	1
ss14975957	NA	NA	NA	NA	NA	NA	NA	NA	FALSE	17	11754450		NA	NA		NA		TRUE	NA	NA	NA	NA	NA	NA	NA	NA	FALSE	NA			RF	1
ss14981449	NA	NA	NA	NA	NA	NA	NA	NA	FALSE	19	2154387	Glyma.19G019900	2107247	2112627	+	41760	Dbxref=Gene3D:G3DSA:1.10.510.10,Gene3D:G3DSA:2.60.120.200,Gene3D:G3DSA:3.30.200.20,InterPro:IPR000719,InterPro:IPR008271,InterPro:IPR011009,InterPro:IPR013320,InterPro:IPR017441,PANTHER:PTHR24420,Pfam:PF00069,Prosite:PS00107,Prosite:PS00108,Prosite:PS50011,Superfamily:SSF56112;Ontology_term=GO:0004672,GO:0004674,GO:0005524,GO:0006468,GO:0016772;Protein kinase superfamily protein; IPR011009 (Prote…	TRUE	NA	NA	NA	NA	NA	NA	NA	NA	FALSE	NA			RF	1
ss14982839	NA	NA	NA	NA	NA	NA	NA	NA	FALSE	1	46870695	Glyma.01G135600	46887856	46888970	+	17161	Dbxref=Gene3D:G3DSA:3.30.200.20,InterPro:IPR011009,Superfamily:SSF56112;Ontology_term=GO:0016772;protein kinase family protein isoform X1 [Glycine max]; IPR011009 (Protein kinase-like domain)	TRUE	NA	NA	NA	NA	NA	NA	NA	NA	FALSE	NA			RF	1
ss14974372	NA	NA	NA	NA	NA	NA	NA	NA	FALSE	19	43676714	Glyma.19G171100	43674127	43681337	+	0	Dbxref=Gene3D:G3DSA:3.80.10.10,InterPro:IPR001611,InterPro:IPR003590,PANTHER:PTHR24106,Pfam:PF13516,Prosite:PS51450,SMART:SM00368,Superfamily:SSF52047;Ontology_term=GO:0005515;LRR ribonuclease inhibitor domain protein; IPR001611 (Leucine-rich repeat), IPR003590 (Leucine-rich repeat, ribonuclease inhibitor subtype); GO:0005515 (protein binding)	TRUE	NA	NA	NA	NA	NA	NA	NA	NA	FALSE	NA			RF	1
ss100140928	NA	NA	NA	NA	NA	NA	NA	NA	FALSE	NA	NA	NA	NA	NA	NA	NA	NA	FALSE	20	41030674	Glyma.20G173100	41029637	41034302	+	0	Dbxref=Gene3D:G3DSA:2.130.10.10,InterPro:IPR001680,InterPro:IPR011047,InterPro:IPR015943,InterPro:IPR017986,InterPro:IPR019775,InterPro:IPR020472,PANTHER:PTHR19857,PANTHER:PTHR19857:SF16,PRINTS:PR00320,Pfam:PF00400,Prosite:PS00678,Prosite:PS50082,Prosite:PS50294,SMART:SM00320,Superfamily:SSF50998;Ontology_term=GO:0005515;WD repeat-containing protein 5-like [Glycine max]; IPR011047 (Quinonprotein …	TRUE	NA	Dbxref=Gene3D:G3DSA:2.130.10.10,InterPro:IPR001680,InterPro:IPR011047,InterPro:IPR015943,InterPro:IPR017986,InterPro:IPR	genic	SVR	1
ss14975571	NA	NA	NA	NA	NA	NA	NA	NA	FALSE	NA	NA	NA	NA	NA	NA	NA	NA	FALSE	19	36586630	Glyma.19G108800	36627611	36630163	+	40981	Dbxref=InterPro:IPR003441,PANTHER:PTHR31719,PANTHER:PTHR31719:SF0,Pfam:PF02365,Prosite:PS51005,Superfamily:SSF101941;Ontology_term=GO:0003677,GO:0006355;NAC domain containing protein 47; IPR003441 (NAC domain); GO:0003677 (DNA binding)	TRUE	NA	Dbxref=InterPro:IPR003441,PANTHER:PTHR31719,PANTHER:PTHR31719:SF0,Pfam:PF02365,Prosite:PS51005,Superfamily:SSF101941	proximal (~41.0 kb)	SVR	1
ss100149902	NA	NA	NA	NA	NA	NA	NA	NA	FALSE	NA	NA	NA	NA	NA	NA	NA	NA	FALSE	19	8359171	Glyma.19G051200	8303665	8313754	-	45417	Dbxref=Gene3D:G3DSA:3.40.50.2020,Gene3D:G3DSA:3.40.50.300,InterPro:IPR000764,InterPro:IPR006083,InterPro:IPR026008,InterPro:IPR027417,JCVI_TIGRFAMS:TIGR00235,PANTHER:PTHR10285,PANTHER:PTHR10285:SF6,PRINTS:PR00988,Pfam:PF00485,Pfam:PF14681,Superfamily:SSF52540,Superfamily:SSF53271;Ontology_term=GO:0004849,GO:0005524,GO:0008152,GO:0016301,GO:0016773;uridine kinase-like 5; IPR000764 (Uridine kinase)…	TRUE	NA	Protein kinase	proximal (~45.4 kb)	SVR	1
ss14977581	NA	NA	NA	NA	NA	NA	NA	NA	FALSE	NA	NA	NA	NA	NA	NA	NA	NA	FALSE	17	38752948	Glyma.17G232235	38748941	38759212	-	0	Dbxref=InterPro:IPR003864,PANTHER:PTHR13018,PANTHER:PTHR13018:SF5,Pfam:PF02714,Pfam:PF13967;Ontology_term=GO:0016020;ERD (early-responsive to dehydration stress) family protein; IPR003864 (Domain of unknown function DUF221); GO:0016020 (membrane)	TRUE	NA	Dbxref=InterPro:IPR003864,PANTHER:PTHR13018,PANTHER:PTHR13018:SF5,Pfam:PF02714,Pfam:PF13967	genic	SVR	1
ss14979936	NA	NA	NA	NA	NA	NA	NA	NA	FALSE	NA	NA	NA	NA	NA	NA	NA	NA	FALSE	17	2193603	Glyma.17G030000	2202210	2203173	-	8607	Dbxref=Gene3D:G3DSA:3.30.530.20,InterPro:IPR000916,InterPro:IPR023393,InterPro:IPR024949,PRINTS:PR00634,Pfam:PF00407,Superfamily:SSF55961;Ontology_term=GO:0006952,GO:0009607;disease-resistance response protein; IPR000916 (Bet v I domain), IPR023393 (START-like domain), IPR024949 (Bet v I type allergen); GO:0006952 (defense response), GO:0009607 (response to biotic stimulus)	TRUE	NA	Dbxref=Gene3D:G3DSA:3.30.530.20,InterPro:IPR000916,InterPro:IPR023393,InterPro:IPR024949,PRINTS:PR00634,Pfam:PF00407,Sup	proximal (~8.6 kb)	SVR	1
ss14981536	NA	NA	NA	NA	NA	NA	NA	NA	FALSE	NA	NA	NA	NA	NA	NA	NA	NA	FALSE	17	1418499	Glyma.17G018800	1404447	1410073	+	8426	Dbxref=Gene3D:G3DSA:1.10.510.10,Gene3D:G3DSA:3.30.200.20,InterPro:IPR000719,InterPro:IPR002290,InterPro:IPR003527,InterPro:IPR011009,InterPro:IPR017441,PANTHER:PTHR24055,PANTHER:PTHR24055:SF51,Pfam:PF00069,Prosite:PS00107,Prosite:PS01351,Prosite:PS50011,SMART:SM00220,Superfamily:SSF56112;Ontology_term=GO:0004672,GO:0004707,GO:0005524,GO:0006468,GO:0016772;Protein kinase superfamily protein; IPR01…	TRUE	NA	Protein kinase	proximal (~8.4 kb)	SVR	1
ss100031123	NA	NA	NA	NA	NA	NA	NA	NA	FALSE	NA	NA	NA	NA	NA	NA	NA	NA	FALSE	16	37202393	Glyma.16G210800	37198291	37203613	+	0	Dbxref=Gene3D:G3DSA:3.40.50.10140,Gene3D:G3DSA:3.40.50.300,Gene3D:G3DSA:3.80.10.10,InterPro:IPR000157,InterPro:IPR000767,InterPro:IPR002182,InterPro:IPR003593,InterPro:IPR027417,PANTHER:PTHR11017,PANTHER:PTHR11017:SF130,PRINTS:PR00364,Pfam:PF00931,Pfam:PF01582,Prosite:PS50104,SMART:SM00255,SMART:SM00382,Superfamily:SSF46785,Superfamily:SSF52058,Superfamily:SSF52200,Superfamily:SSF52540;Ontology_t…	TRUE	NA	LRR family protein	genic	SVR	1
ss100102591	NA	NA	NA	NA	NA	NA	NA	NA	FALSE	NA	NA	NA	NA	NA	NA	NA	NA	FALSE	16	36381869	Glyma.16G200600	36389476	36393850	-	7607	Dbxref=Gene3D:G3DSA:3.40.1190.20,InterPro:IPR002139,InterPro:IPR002173,InterPro:IPR011611,PANTHER:PTHR10584,PANTHER:PTHR10584:SF34,PRINTS:PR00990,Pfam:PF00294,Prosite:PS00583,Prosite:PS00584,Superfamily:SSF53613;Ontology_term=GO:0004747,GO:0006014,GO:0016773;pfkB-like carbohydrate kinase family protein; IPR002139 (Ribokinase); GO:0004747 (ribokinase activity), GO:0006014 (D-ribose metabolic proce…	TRUE	NA	Protein kinase	proximal (~7.6 kb)	SVR	1
ss14983522	NA	NA	NA	NA	NA	NA	NA	NA	FALSE	NA	NA	NA	NA	NA	NA	NA	NA	FALSE	16	34959339	Glyma.16G185200	34910400	34914300	-	45039	Dbxref=Gene3D:G3DSA:3.80.10.10,InterPro:IPR013210,PANTHER:PTHR24420,PRINTS:PR00019,Pfam:PF08263,Pfam:PF13855,Superfamily:SSF52058;receptor-like kinase; IPR013210 (Leucine-rich repeat-containing N-terminal, type 2)	TRUE	NA	Receptor-like kinase	proximal (~45.0 kb)	SVR	1
ss14983007	NA	NA	NA	NA	NA	NA	NA	NA	FALSE	NA	NA	NA	NA	NA	NA	NA	NA	FALSE	16	34617784	Glyma.16G182751	34617393	34621905	-	0	Ontology_term=GO:0005515;receptor-like protein kinase 2; IPR001611 (Leucine-rich repeat), IPR003591 (Leucine-rich repeat, typical subtype), IPR013210 (Leucine-rich repeat-containing N-terminal, type 2), IPR025875 (Leucine rich repeat 4); GO:0005515 (protein binding)	TRUE	NA	LRR family protein	genic	SVR	1
ss14976595	NA	NA	NA	NA	NA	NA	NA	NA	FALSE	NA	NA	NA	NA	NA	NA	NA	NA	FALSE	16	31825954	Glyma.16G156100	31822462	31828536	+	0	Dbxref=Gene3D:G3DSA:1.10.510.10,Gene3D:G3DSA:3.30.200.20,Gene3D:G3DSA:3.80.10.10,InterPro:IPR000719,InterPro:IPR001611,InterPro:IPR003591,InterPro:IPR011009,PANTHER:PTHR24420,PRINTS:PR00019,Pfam:PF00069,Pfam:PF00560,Pfam:PF13855,Prosite:PS50011,SMART:SM00369,Superfamily:SSF52047,Superfamily:SSF52058,Superfamily:SSF56112;Ontology_term=GO:0004672,GO:0005515,GO:0005524,GO:0006468,GO:0016772;receptor…	TRUE	NA	LRR family protein	genic	SVR	1
ss100153907	NA	NA	NA	NA	NA	NA	NA	NA	FALSE	NA	NA	NA	NA	NA	NA	NA	NA	FALSE	14	47298983	Glyma.14G199400	47296704	47299590	-	0	Dbxref=Coils:Coil,Gene3D:G3DSA:3.40.50.300,Gene3D:G3DSA:3.80.10.10,InterPro:IPR000767,InterPro:IPR002182,InterPro:IPR027417,PANTHER:PTHR23155,PANTHER:PTHR23155:SF152,PRINTS:PR00364,Pfam:PF00931,Superfamily:SSF52058,Superfamily:SSF52540;Ontology_term=GO:0006952,GO:0043531;disease resistance protein; IPR000767 (Disease resistance protein), IPR027417 (P-loop containing nucleoside triphosphate hydrol…	TRUE	NA	Dbxref=Coils:Coil,Gene3D:G3DSA:3.40.50.300,Gene3D:G3DSA:3.80.10.10,InterPro:IPR000767,InterPro:IPR002182,InterPro:IPR027	genic	SVR	1
ss14980716	NA	NA	NA	NA	NA	NA	NA	NA	FALSE	NA	NA	NA	NA	NA	NA	NA	NA	FALSE	14	43774361	Glyma.14G173900	43823715	43830433	-	49354	Dbxref=Gene3D:G3DSA:3.80.10.10,InterPro:IPR001611,InterPro:IPR003591,InterPro:IPR025875,PANTHER:PTHR24420,PANTHER:PTHR24420:SF463,PRINTS:PR00019,Pfam:PF00560,Pfam:PF12799,Pfam:PF13516,Pfam:PF13855,Prosite:PS51450,SMART:SM00369,Superfamily:SSF52047,Superfamily:SSF52058;Ontology_term=GO:0005515;receptor-like protein kinase 2; IPR001611 (Leucine-rich repeat), IPR003591 (Leucine-rich repeat, typical …	TRUE	NA	LRR family protein	proximal (~49.4 kb)	SVR	1
ss100038399	NA	NA	NA	NA	NA	NA	NA	NA	FALSE	NA	NA	NA	NA	NA	NA	NA	NA	FALSE	14	13856731	Glyma.14G114700	13871517	13873359	+	14786	Dbxref=Gene3D:G3DSA:1.10.510.10,Gene3D:G3DSA:3.30.200.20,InterPro:IPR000719,InterPro:IPR002290,InterPro:IPR008271,InterPro:IPR011009,PANTHER:PTHR24343,PANTHER:PTHR24343:SF66,Pfam:PF00069,Prosite:PS00108,Prosite:PS50011,SMART:SM00220,Superfamily:SSF56112;Ontology_term=GO:0004672,GO:0004674,GO:0005524,GO:0006468,GO:0016772;protein kinase family protein; IPR011009 (Protein kinase-like domain); GO:00…	TRUE	NA	Serine/threonine protein kinase	proximal (~14.8 kb)	SVR	1
ss14978241	NA	NA	NA	NA	NA	NA	NA	NA	FALSE	NA	NA	NA	NA	NA	NA	NA	NA	FALSE	14	6833293	Glyma.14G080100	6797672	6804925	+	28368	Dbxref=Gene3D:G3DSA:1.10.510.10,Gene3D:G3DSA:3.30.200.20,InterPro:IPR000719,InterPro:IPR002290,InterPro:IPR011009,InterPro:IPR017441,PANTHER:PTHR24361,PANTHER:PTHR24361:SF1,Pfam:PF00069,Prosite:PS00107,Prosite:PS50011,SMART:SM00220,Superfamily:SSF56112;Ontology_term=GO:0004672,GO:0005524,GO:0006468,GO:0016772;Protein kinase superfamily protein; IPR011009 (Protein kinase-like domain); GO:0004672 (…	TRUE	NA	Protein kinase	proximal (~28.4 kb)	SVR	1
ss14971460	NA	NA	NA	NA	NA	NA	NA	NA	FALSE	NA	NA	NA	NA	NA	NA	NA	NA	FALSE	14	4795413	Glyma.14G060400	4816868	4820607	-	21455	Dbxref=Coils:Coil,Gene3D:G3DSA:1.10.510.10,Gene3D:G3DSA:3.30.200.20,Gene3D:G3DSA:3.80.10.10,InterPro:IPR000719,InterPro:IPR001611,InterPro:IPR002290,InterPro:IPR003591,InterPro:IPR008271,InterPro:IPR011009,InterPro:IPR013210,PANTHER:PTHR24420,PRINTS:PR00019,Pfam:PF00069,Pfam:PF00560,Pfam:PF08263,Pfam:PF13855,Prosite:PS00108,Prosite:PS50011,Prosite:PS51450,SMART:SM00220,SMART:SM00369,Superfamily:S…	TRUE	NA	LRR family protein	proximal (~21.5 kb)	SVR	1
ss14971162	NA	NA	NA	NA	NA	NA	NA	NA	FALSE	NA	NA	NA	NA	NA	NA	NA	NA	FALSE	14	3312598	Glyma.14G043300	3284631	3290251	-	22347	Dbxref=Gene3D:G3DSA:3.80.10.10,InterPro:IPR001611,InterPro:IPR003591,InterPro:IPR013210,PANTHER:PTHR24420,PRINTS:PR00019,Pfam:PF00560,Pfam:PF08263,Pfam:PF13516,Pfam:PF13855,Prosite:PS51450,SMART:SM00365,SMART:SM00369,Superfamily:SSF52058;Ontology_term=GO:0005515;receptor-like protein kinase 2; IPR001611 (Leucine-rich repeat), IPR003591 (Leucine-rich repeat, typical subtype), IPR013210 (Leucine-ri…	TRUE	NA	LRR family protein	proximal (~22.3 kb)	SVR	1
ss14974142	NA	NA	NA	NA	NA	NA	NA	NA	FALSE	NA	NA	NA	NA	NA	NA	NA	NA	FALSE	14	2088655	Glyma.14G028900	2097697	2100829	+	9042	Dbxref=Gene3D:G3DSA:2.20.25.80,InterPro:IPR003657,PANTHER:PTHR31221,Pfam:PF03106,Prosite:PS50811,SMART:SM00774,Superfamily:SSF118290;Ontology_term=GO:0003700,GO:0006355,GO:0043565;probable WRKY transcription factor 28-like [Glycine max]; IPR003657 (DNA-binding WRKY); GO:0003700 (sequence-specific DNA binding transcription factor activity), GO:0043565 (sequence-specific DNA binding)	TRUE	NA	WRKY transcription factor	proximal (~9.0 kb)	SVR	1
ss14971264	NA	NA	NA	NA	NA	NA	NA	NA	FALSE	NA	NA	NA	NA	NA	NA	NA	NA	FALSE	14	1212327	Glyma.14G017200	1237197	1238131	+	24870	Dbxref=Gene3D:G3DSA:3.80.10.10,InterPro:IPR025875,PANTHER:PTHR24420,PRINTS:PR00019,Pfam:PF12799,Pfam:PF13855,Superfamily:SSF52058;receptor-like protein kinase 2; IPR025875 (Leucine rich repeat 4)	TRUE	NA	Protein kinase	proximal (~24.9 kb)	SVR	1
ss14981632	NA	NA	NA	NA	NA	NA	NA	NA	FALSE	NA	NA	NA	NA	NA	NA	NA	NA	FALSE	13	45148146	Glyma.13G373000	45166071	45172991	-	17925	Dbxref=Gene3D:G3DSA:1.10.510.10,Gene3D:G3DSA:2.60.120.200,Gene3D:G3DSA:3.30.200.20,Gene3D:G3DSA:3.40.50.620,InterPro:IPR000719,InterPro:IPR002290,InterPro:IPR006016,InterPro:IPR008271,InterPro:IPR011009,InterPro:IPR013320,InterPro:IPR014729,PANTHER:PTHR24420,PANTHER:PTHR24420:SF521,Pfam:PF00069,Pfam:PF00582,Prosite:PS00108,Prosite:PS50011,SMART:SM00220,Superfamily:SSF52402,Superfamily:SSF56112;On…	TRUE	NA	Serine/threonine protein kinase	proximal (~17.9 kb)	SVR	1
ss14980650	NA	NA	NA	NA	NA	NA	NA	NA	FALSE	NA	NA	NA	NA	NA	NA	NA	NA	FALSE	13	39979663	Glyma.13G310500	39971161	39974202	-	5461	Dbxref=InterPro:IPR003832,PANTHER:PTHR31446,PANTHER:PTHR31446:SF0,Pfam:PF02681;Acid phosphatase/vanadium-dependent haloperoxidase-related protein; IPR003832 (Acid phosphatase/vanadium-dependent haloperoxidase-related)	TRUE	NA	Inositol phosphate kinase/phosphatase	proximal (~5.5 kb)	SVR	1
ss100136653	NA	NA	NA	NA	NA	NA	NA	NA	FALSE	NA	NA	NA	NA	NA	NA	NA	NA	FALSE	13	33427251	Glyma.13G228000	33435164	33439819	-	7913	Dbxref=Gene3D:G3DSA:1.10.510.10,Gene3D:G3DSA:2.60.120.200,Gene3D:G3DSA:3.30.200.20,Gene3D:G3DSA:3.80.10.10,InterPro:IPR000719,InterPro:IPR001611,InterPro:IPR002290,InterPro:IPR008271,InterPro:IPR011009,InterPro:IPR013210,InterPro:IPR013320,InterPro:IPR017441,PANTHER:PTHR24420,PANTHER:PTHR24420:SF445,PRINTS:PR00019,Pfam:PF00069,Pfam:PF08263,Pfam:PF13855,Prosite:PS00107,Prosite:PS00108,Prosite:PS50…	TRUE	NA	LRR family protein	proximal (~7.9 kb)	SVR	1
ss14979402	NA	NA	NA	NA	NA	NA	NA	NA	FALSE	NA	NA	NA	NA	NA	NA	NA	NA	FALSE	13	27515849	Glyma.13G166100	27496424	27504121	+	11728	Dbxref=Gene3D:G3DSA:1.10.510.10,Gene3D:G3DSA:3.30.200.20,InterPro:IPR000719,InterPro:IPR002290,InterPro:IPR004041,InterPro:IPR008271,InterPro:IPR011009,InterPro:IPR017441,InterPro:IPR018451,InterPro:IPR020636,PANTHER:PTHR24347,PANTHER:PTHR24347:SF103,Pfam:PF00069,Pfam:PF03822,Prosite:PS00107,Prosite:PS00108,Prosite:PS50011,Prosite:PS50816,SMART:SM00220,Superfamily:SSF56112;Ontology_term=GO:000467…	TRUE	NA	Serine/threonine protein kinase	proximal (~11.7 kb)	SVR	1
ss14978820	NA	NA	NA	NA	NA	NA	NA	NA	FALSE	NA	NA	NA	NA	NA	NA	NA	NA	FALSE	12	38673623	Glyma.12G212500	38610979	38621610	+	52013	Dbxref=Gene3D:G3DSA:3.40.50.10140,Gene3D:G3DSA:3.40.50.300,Gene3D:G3DSA:3.80.10.10,InterPro:IPR000157,InterPro:IPR000767,InterPro:IPR001611,InterPro:IPR002182,InterPro:IPR027417,PANTHER:PTHR11017,PANTHER:PTHR11017:SF130,PRINTS:PR00364,Pfam:PF00931,Pfam:PF01582,Pfam:PF13855,Prosite:PS50104,Prosite:PS51450,SMART:SM00255,Superfamily:SSF52058,Superfamily:SSF52200,Superfamily:SSF52540;Ontology_term=GO…	TRUE	NA	LRR family protein	proximal (~52.0 kb)	SVR	1
ss14972399	NA	NA	NA	NA	NA	NA	NA	NA	FALSE	NA	NA	NA	NA	NA	NA	NA	NA	FALSE	12	36747492	Glyma.12G191200	36737485	36742402	+	5090	Dbxref=InterPro:IPR003832,PANTHER:PTHR31446,PANTHER:PTHR31446:SF0,Pfam:PF02681;Acid phosphatase/vanadium-dependent haloperoxidase-related protein; IPR003832 (Acid phosphatase/vanadium-dependent haloperoxidase-related)	TRUE	NA	Inositol phosphate kinase/phosphatase	proximal (~5.1 kb)	SVR	1
ss14976064	NA	NA	NA	NA	NA	NA	NA	NA	FALSE	NA	NA	NA	NA	NA	NA	NA	NA	FALSE	12	8231952	Glyma.12G097100	8260803	8264447	+	28851	Dbxref=Coils:Coil,Gene3D:G3DSA:2.20.25.80,InterPro:IPR003657,PANTHER:PTHR31429,PANTHER:PTHR31429:SF0,Pfam:PF03106,Prosite:PS50811,SMART:SM00774,Superfamily:SSF118290;Ontology_term=GO:0003700,GO:0006355,GO:0043565;WRKY family transcription factor; IPR003657 (DNA-binding WRKY); GO:0003700 (sequence-specific DNA binding transcription factor activity), GO:0043565 (sequence-specific DNA binding)	TRUE	NA	WRKY transcription factor	proximal (~28.9 kb)	SVR	1
ss14981187	NA	NA	NA	NA	NA	NA	NA	NA	FALSE	NA	NA	NA	NA	NA	NA	NA	NA	FALSE	12	7388559	Glyma.12G091200	7444754	7446407	+	56195	Dbxref=InterPro:IPR003441,PANTHER:PTHR31989,Pfam:PF02365,Prosite:PS51005,Superfamily:SSF101941;Ontology_term=GO:0003677,GO:0006355;NAC domain protein,; IPR003441 (NAC domain); GO:0003677 (DNA binding)	TRUE	NA	Dbxref=InterPro:IPR003441,PANTHER:PTHR31989,Pfam:PF02365,Prosite:PS51005,Superfamily:SSF101941	proximal (~56.2 kb)	SVR	1
ss100109393	NA	NA	NA	NA	NA	NA	NA	NA	FALSE	NA	NA	NA	NA	NA	NA	NA	NA	FALSE	12	7322348	Glyma.12G088900	7264565	7267615	-	54733	Dbxref=Gene3D:G3DSA:1.20.1280.50,Gene3D:G3DSA:3.80.10.10,InterPro:IPR001810,PANTHER:PTHR23125,PANTHER:PTHR23125:SF191,Pfam:PF12937,Superfamily:SSF52047,Superfamily:SSF81383;Ontology_term=GO:0005515;F-box/LRR plant protein; IPR001810 (F-box domain); GO:0005515 (protein binding)	TRUE	NA	LRR family protein	proximal (~54.7 kb)	SVR	1
ss14972888	NA	NA	NA	NA	NA	NA	NA	NA	FALSE	NA	NA	NA	NA	NA	NA	NA	NA	FALSE	12	7254282	Glyma.12G088900	7264565	7267615	-	10283	Dbxref=Gene3D:G3DSA:1.20.1280.50,Gene3D:G3DSA:3.80.10.10,InterPro:IPR001810,PANTHER:PTHR23125,PANTHER:PTHR23125:SF191,Pfam:PF12937,Superfamily:SSF52047,Superfamily:SSF81383;Ontology_term=GO:0005515;F-box/LRR plant protein; IPR001810 (F-box domain); GO:0005515 (protein binding)	TRUE	NA	LRR family protein	proximal (~10.3 kb)	SVR	1
ss14971726	NA	NA	NA	NA	NA	NA	NA	NA	FALSE	NA	NA	NA	NA	NA	NA	NA	NA	FALSE	11	17545978	Glyma.11G147500	17584734	17590794	-	38756	Dbxref=Gene3D:G3DSA:1.10.510.10,Gene3D:G3DSA:3.30.200.20,InterPro:IPR000719,InterPro:IPR002290,InterPro:IPR008271,InterPro:IPR011009,InterPro:IPR017441,InterPro:IPR020636,PANTHER:PTHR24347,PANTHER:PTHR24347:SF1,Pfam:PF00069,Prosite:PS00107,Prosite:PS00108,Prosite:PS50011,SMART:SM00220,Superfamily:SSF56112;Ontology_term=GO:0004672,GO:0004674,GO:0005524,GO:0006468,GO:0016772;Protein kinase superfam…	TRUE	NA	Serine/threonine protein kinase	proximal (~38.8 kb)	SVR	1
ss14973230	NA	NA	NA	NA	NA	NA	NA	NA	FALSE	NA	NA	NA	NA	NA	NA	NA	NA	FALSE	11	7415605	Glyma.11G098000	7451312	7454897	-	35707	Dbxref=InterPro:IPR000133,PANTHER:PTHR10585,PANTHER:PTHR10585:SF10,PRINTS:PR00660,Pfam:PF00810;Ontology_term=GO:0006621,GO:0016021,GO:0046923;ER lumen protein retaining receptor family protein; IPR000133 (ER lumen protein retaining receptor); GO:0006621 (protein retention in ER lumen), GO:0016021 (integral component of membrane), GO:0046923 (ER retention sequence binding)	TRUE	NA	Dbxref=InterPro:IPR000133,PANTHER:PTHR10585,PANTHER:PTHR10585:SF10,PRINTS:PR00660,Pfam:PF00810	proximal (~35.7 kb)	SVR	1
ss14980164	NA	NA	NA	NA	NA	NA	NA	NA	FALSE	NA	NA	NA	NA	NA	NA	NA	NA	FALSE	11	4765265	Glyma.11G063100	4772730	4774970	+	7465	Dbxref=Gene3D:G3DSA:1.10.510.10,Gene3D:G3DSA:3.10.350.10,InterPro:IPR000719,InterPro:IPR001245,InterPro:IPR008266,InterPro:IPR011009,PANTHER:PTHR24420,Pfam:PF00069,Pfam:PF07714,Prosite:PS00109,Prosite:PS50011,Superfamily:SSF56112;Ontology_term=GO:0004672,GO:0004713,GO:0005524,GO:0006468,GO:0016772;receptor kinase 2; IPR011009 (Protein kinase-like domain); GO:0004672 (protein kinase activity), GO:…	TRUE	NA	Protein kinase	proximal (~7.5 kb)	SVR	1
ss14975036	NA	NA	NA	NA	NA	NA	NA	NA	FALSE	NA	NA	NA	NA	NA	NA	NA	NA	FALSE	10	45342661	Glyma.10G221200	45330267	45336488	-	6173	Dbxref=Coils:Coil,Gene3D:G3DSA:3.10.450.110,Gene3D:G3DSA:3.90.1200.10,InterPro:IPR011009,PANTHER:PTHR22603,Pfam:PF01633,Superfamily:SSF56112;Ontology_term=GO:0016772;choline kinase 1; IPR011009 (Protein kinase-like domain)	TRUE	NA	Protein kinase	proximal (~6.2 kb)	SVR	1
ss14972975	NA	NA	NA	NA	NA	NA	NA	NA	FALSE	NA	NA	NA	NA	NA	NA	NA	NA	FALSE	10	37392124	Glyma.10G138300	37347208	37352405	-	39719	Dbxref=Gene3D:G3DSA:2.20.25.80,InterPro:IPR003657,PANTHER:PTHR31429,PANTHER:PTHR31429:SF0,Pfam:PF03106,Prosite:PS50811,SMART:SM00774,Superfamily:SSF118290;Ontology_term=GO:0003700,GO:0006355,GO:0043565;WRKY family transcription factor; IPR003657 (DNA-binding WRKY); GO:0003700 (sequence-specific DNA binding transcription factor activity), GO:0043565 (sequence-specific DNA binding)	TRUE	NA	WRKY transcription factor	proximal (~39.7 kb)	SVR	1
ss14979853	NA	NA	NA	NA	NA	NA	NA	NA	FALSE	NA	NA	NA	NA	NA	NA	NA	NA	FALSE	10	25397259	Glyma.10G110100	25372534	25373947	+	23312	Dbxref=Gene3D:G3DSA:3.80.10.10,InterPro:IPR001611,InterPro:IPR025875,PANTHER:PTHR24420,PANTHER:PTHR24420:SF445,Pfam:PF00560,Pfam:PF12799,Pfam:PF13855,Superfamily:SSF52058;Ontology_term=GO:0005515;receptor-like kinase; IPR001611 (Leucine-rich repeat), IPR025875 (Leucine rich repeat 4); GO:0005515 (protein binding)	TRUE	NA	Receptor-like kinase	proximal (~23.3 kb)	SVR	1
ss14975558	NA	NA	NA	NA	NA	NA	NA	NA	FALSE	NA	NA	NA	NA	NA	NA	NA	NA	FALSE	10	2789605	Glyma.10G032000	2781564	2786087	-	3518	Dbxref=Gene3D:G3DSA:3.80.10.10,InterPro:IPR001810,PANTHER:PTHR23125,PANTHER:PTHR23125:SF166,Pfam:PF00646,Prosite:PS50181,Superfamily:SSF52047,Superfamily:SSF81383;Ontology_term=GO:0005515;F-box/LRR-repeat protein 17-like [Glycine max]; IPR001810 (F-box domain); GO:0005515 (protein binding)	TRUE	NA	LRR family protein	proximal (~3.5 kb)	SVR	1
ss14971992	NA	NA	NA	NA	NA	NA	NA	NA	FALSE	NA	NA	NA	NA	NA	NA	NA	NA	FALSE	9	43061128	Glyma.09G197000	43058404	43070233	+	0	Dbxref=Gene3D:G3DSA:1.10.510.10,Gene3D:G3DSA:3.30.200.20,InterPro:IPR000719,InterPro:IPR002290,InterPro:IPR006567,InterPro:IPR008271,InterPro:IPR010513,InterPro:IPR011009,PANTHER:PTHR13954,PANTHER:PTHR13954:SF4,Pfam:PF00069,Pfam:PF06479,Prosite:PS00108,Prosite:PS50011,Prosite:PS51392,SMART:SM00220,SMART:SM00580,Superfamily:SSF56112;Ontology_term=GO:0004540,GO:0004672,GO:0004674,GO:0005515,GO:0005…	TRUE	NA	Serine/threonine protein kinase	genic	SVR	1
ss14978933	NA	NA	NA	NA	NA	NA	NA	NA	FALSE	NA	NA	NA	NA	NA	NA	NA	NA	FALSE	8	1402086	Glyma.08G017400	1404191	1409132	-	2105	Dbxref=Gene3D:G3DSA:1.10.510.10,Gene3D:G3DSA:3.30.200.20,InterPro:IPR000719,InterPro:IPR002290,InterPro:IPR003527,InterPro:IPR008271,InterPro:IPR011009,InterPro:IPR017441,PANTHER:PTHR24055,PANTHER:PTHR24055:SF10,Pfam:PF00069,Prosite:PS00107,Prosite:PS00108,Prosite:PS01351,Prosite:PS50011,SMART:SM00220,Superfamily:SSF56112;Ontology_term=GO:0004672,GO:0004674,GO:0004707,GO:0005524,GO:0006468,GO:001…	TRUE	NA	Serine/threonine protein kinase	proximal (~2.1 kb)	SVR	1
ss14982500	NA	NA	NA	NA	NA	NA	NA	NA	FALSE	NA	NA	NA	NA	NA	NA	NA	NA	FALSE	7	36279827	Glyma.07G191900	36278192	36284241	-	0	Dbxref=InterPro:IPR008010,PANTHER:PTHR13317,PANTHER:PTHR13317:SF4,Pfam:PF05346;protein POLLEN DEFECTIVE IN GUIDANCE 1-like isoform X1 [Glycine max]; IPR008010 (Membrane protein,Tapt1/CMV receptor)	TRUE	NA	Dbxref=InterPro:IPR008010,PANTHER:PTHR13317,PANTHER:PTHR13317:SF4,Pfam:PF05346	genic	SVR	1
ss14983830	NA	NA	NA	NA	NA	NA	NA	NA	FALSE	NA	NA	NA	NA	NA	NA	NA	NA	FALSE	3	6215561	Glyma.03G048100	6213616	6214560	+	1001	Dbxref=Gene3D:G3DSA:3.80.10.10,InterPro:IPR001611,PANTHER:PTHR23155,PANTHER:PTHR23155:SF152,Pfam:PF00560,Pfam:PF13504,Superfamily:SSF52058;Ontology_term=GO:0005515;NBS-LRR disease resistance protein [Glycine max]; IPR001611 (Leucine-rich repeat); GO:0005515 (protein binding)	TRUE	NA	LRR family protein	proximal (~1.0 kb)	SVR	1
ss14979019	NA	NA	NA	NA	NA	NA	NA	NA	FALSE	NA	NA	NA	NA	NA	NA	NA	NA	FALSE	2	37167285	Glyma.02G189400	37159948	37169034	-	0	Dbxref=InterPro:IPR004326,PANTHER:PTHR31942,PANTHER:PTHR31942:SF5,Pfam:PF03094;Ontology_term=GO:0006952,GO:0016021;MLO-like protein 8-like [Glycine max]; IPR004326 (Mlo-related protein); GO:0006952 (defense response), GO:0016021 (integral component of membrane)	TRUE	NA	Dbxref=InterPro:IPR004326,PANTHER:PTHR31942,PANTHER:PTHR31942:SF5,Pfam:PF03094	genic	SVR	1
